# Supplementary material for: Comparison of Current Methods for Signal Peptide Prediction in Phytoplasmas
Source: Front Microbiol. 2021 Mar 25;12:661524. doi: 10.3389/fmicb.2021.661524 (PMC8026896; doi:10.3389/fmicb.2021.661524)
Supplement: Supplementary Table 1 — Accessions, origin, identity groups, and references for sequences homologous to Tengu. [file Table_1.xlsx]

## Sheet: Feuil1
Supplementary Table S1
Accessions, origin, identity groups and references for sequences homologous to Tengu.
Protein accession	specific accession	Protein Name	Organism	Strain	signal peptide sequence	signal peptide identity group	mature protein identity group	references of functional tests of mature protein
WP_011160837.1	WP_011160837.1	hypothetical protein	Maize bushy stunt phytoplasma	M3	MVKLKKHKAKLLIFAGFWAILLFLNHNYLIFA	SP_group_1	MP_group_1	Hoshi et al., 2009; Sugawara et al., 2013
WP_011160837.1	WP_011160837.1	hypothetical protein	'Catharanthus roseus' aster yellows phytoplasma	De Villa	MVKLKKHKAKLLIFAGFWAILLFLNHNYLIFA	SP_group_1	MP_group_1	Hoshi et al., 2009; Sugawara et al., 2013
WP_011160837.1	WP_011160837.1	hypothetical protein	Chrysanthemum yellows phytoplasma	CYP	MVKLKKHKAKLLIFAGFWAILLFLNHNYLIFA	SP_group_1	MP_group_1	Hoshi et al., 2009; Sugawara et al., 2013
WP_011160837.1	WP_011160837.1	hypothetical protein	Rice orange leaf phytoplasma	LD1	MVKLKKHKAKLLIFAGFWAILLFLNHNYLIFA	SP_group_1	MP_group_1	Hoshi et al., 2009; Sugawara et al., 2013
WP_011160837.1	ADN04899.1	MPEP-jgl1_1	Mulberry yellows witches'-broom phytoplasma		MVKLKKHKAKLLIFAGFWAILLFLNHNYLIFA	SP_group_1	MP_group_1	Hoshi et al., 2009; Sugawara et al., 2013
WP_011160837.1	AOF54737.1	effector, tengu-su inducer	Maize bushy stunt phytoplasma	M3	MVKLKKHKAKLLIFAGFWAILLFLNHNYLIFA	SP_group_1	MP_group_1	Hoshi et al., 2009; Sugawara et al., 2013
WP_011160837.1	BAH29766.1	tengu-su inducer	Onion yellows phytoplasma OY-M	onion yellows	MVKLKKHKAKLLIFAGFWAILLFLNHNYLIFA	SP_group_1	MP_group_1	Hoshi et al., 2009; Sugawara et al., 2013
WP_011160837.1	BAN15033.1	tengu-su inducer	Sumac witches'-broom phytoplasma	SWB	MVKLKKHKAKLLIFAGFWAILLFLNHNYLIFA	SP_group_1	MP_group_1	Hoshi et al., 2009; Sugawara et al., 2013
WP_011160837.1	BAN15037.1	tengu-su inducer	Bamboo witches'-broom phytoplasma	BWB	MVKLKKHKAKLLIFAGFWAILLFLNHNYLIFA	SP_group_1	MP_group_1	Hoshi et al., 2009; Sugawara et al., 2013
WP_011160837.1	BAN15040.1	tengu-su inducer	Paulownia witches'-broom phytoplasma	PaWB	MVKLKKHKAKLLIFAGFWAILLFLNHNYLIFA	SP_group_1	MP_group_1	Hoshi et al., 2009; Sugawara et al., 2013
WP_011160837.1	OIJ44659.1	tengu-su inducer	Rice orange leaf phytoplasma	LD1	MVKLKKHKAKLLIFAGFWAILLFLNHNYLIFA	SP_group_1	MP_group_1	Hoshi et al., 2009; Sugawara et al., 2013
WP_011160837.1	PWV43958.1	tengu-su inducer	'Brassica napus' phytoplasma		MVKLKKHKAKLLIFAGFWAILLFLNHNYLIFA	SP_group_1	MP_group_1	Hoshi et al., 2009; Sugawara et al., 2013
WP_011160837.1	QBF23801.1	tengu-su inducer	'Catharanthus roseus' aster yellows phytoplasma	De Villa	MVKLKKHKAKLLIFAGFWAILLFLNHNYLIFA	SP_group_1	MP_group_1	Hoshi et al., 2009; Sugawara et al., 2013
BAN15032.1	BAN15032.1	tengu-su inducer	Mulberry dwarf phytoplasma	MD	MVKLKKNKAKLLIFAGFWAILLFLNHNYLIFA	SP_group_2	MP_group_1	Hoshi et al., 2009; Sugawara et al., 2013
BAN15032.1	BAN15039.1	tengu-su inducer	Porcelain vine witches'-broom phytoplasma	PvWB	MVKLKKNKAKLLIFAGFWAILLFLNHNYLIFA	SP_group_2	MP_group_1	Hoshi et al., 2009; Sugawara et al., 2013
TKA87909.1	TKA87909.1	tengu-su inducer	Periwinkle leaf yellowing phytoplasma		MVKLKKNKAKLLIFAGFLAILLFLNHNYLIFA	SP_group_3	MP_group_1	Hoshi et al., 2009; Sugawara et al., 2013
TKA87909.1	BAN15031.1	tengu-su inducer	Garlic yellows phytoplasma	GY	MVKLKKNKAKLLIFAGFLAILLFLNHNYLIFA	SP_group_3	MP_group_1	Hoshi et al., 2009; Sugawara et al., 2013
TKA87909.1	BAN15034.1	tengu-su inducer	Onion yellows phytoplasma	OY-W	MVKLKKNKAKLLIFAGFLAILLFLNHNYLIFA	SP_group_3	MP_group_1	Hoshi et al., 2009; Sugawara et al., 2013
WP_011412450.1	WP_011412450.1	hypothetical protein	Aster yellows witches'-broom phytoplasma AYWB	AY-WB	MVKLQKDKVKLLIFAGFWAILLFLNHNYLIFA	SP_group_4	MP_group_2	Sugawara et al., 2013
WP_011412450.1	ABC65285.1	hypothetical protein	Aster yellows witches'-broom phytoplasma AYWB	AY-WB	MVKLQKDKVKLLIFAGFWAILLFLNHNYLIFA	SP_group_4	MP_group_2	Sugawara et al., 2013
WP_011412450.1	PEH36387.1	tengu-su inducer	New Jersey aster yellows phytoplasma	NJAY	MVKLQKDKVKLLIFAGFWAILLFLNHNYLIFA	SP_group_4	MP_group_2	Sugawara et al., 2013
WP_024563540.1	WP_024563540.1	hypothetical protein	Wheat blue dwarf phytoplasma		MVKLKKNKAKLLIFAGFWAILLFLNHNYLVFA	SP_group_5	MP_group_3	Sugawara et al., 2013
WP_024563540.1	AEH57827.1	tengu protein	Wheat blue dwarf phytoplasma		MVKLKKNKAKLLIFAGFWAILLFLNHNYLVFA	SP_group_5	MP_group_3	Sugawara et al., 2013
WP_024563540.1	BAN15036.1	tengu-su inducer	Potato purple top phytoplasma	PPT	MVKLKKNKAKLLIFAGFWAILLFLNHNYLVFA	SP_group_5	MP_group_3	Sugawara et al., 2013
WP_024563540.1	BAN15041.1	tengu-su inducer	Clover phyllody phytoplasma	KV	MVKLKKNKAKLLIFAGFWAILLFLNHNYLVFA	SP_group_5	MP_group_3	Sugawara et al., 2013
BAN15035.1	BAN15035.1	tengu-su inducer	Water dropwort witches'-broom phytoplasma	WDWB	MVKLKKNKAKLLIFAGFLAILLFLNHNYLIFA	SP_group_3	MP_group_4
BAN15038.1	BAN15038.1	tengu-su inducer	Apricot chlorotic leafroll phytoplasma	ACLR	MVKLKKNKAKLLIFTAFWAILLFLHHNYLIFA	SP_group_6	MP_group_5	Sugawara et al., 2013
References
Hoshi, A., Oshima, K., Kakizawa, S., Ishii, Y., Ozeki, J., Hashimoto, M., et al. (2009). A unique virulence factor for proliferation and dwarfism in plants identified from a phytopathogenic bacterium. Proc. Natl. Acad. Sci. U. S. A. 106, 6416–6421. doi:10.1073/pnas.0813038106.
Sugawara, K., Honma, Y., Komatsu, K., Himeno, M., Oshima, K., and Namba, S. (2013). The alteration of plant morphology by small peptides released from the proteolytic processing of the bacterial peptide TENGU. Plant Physiol. 162, 2005–2014. doi:10.1104/pp.113.218586.
