# Supplementary material for: Comparison of Current Methods for Signal Peptide Prediction in Phytoplasmas
Source: Front Microbiol. 2021 Mar 25;12:661524. doi: 10.3389/fmicb.2021.661524 (PMC8026896; doi:10.3389/fmicb.2021.661524)
Supplement: Supplementary Table 2 — Accessions, origin, identity groups, and references for sequences homologous to SAP11. [file Table_2.xlsx]

## Sheet: Feuil1
Supplementary Table S2
Accessions, origin, identity groups and references for sequences homologous to SAP11.
Protein accession	specific accession	Protein Name	Organism	Strain	signal peptide sequence	signal peptide sequence group	mature protein sequence group	references of functional tests of mature protein
WP_024563292.1	WP_024563292.1	SVM family protein	Wheat blue dwarf phytoplasma		MFKLQKQFKIISIFLFVFLGLFLINNNVHQVIA	SP_group_1	MP_group_1	Chang et al., 2018; Wang et al., 2018a; Wang et al., 2018b
WP_121463825.1	WP_121463825.1	SVM family protein	Candidatus Phytoplasma ziziphi		MVKLQNQFKIISICLFTFLGLFLITNNVHQIMA	SP_group_2	MP_group_2
WP_121463825.1	AYJ01094.1	hypothetical protein	Candidatus Phytoplasma ziziphi		MVKLQNQFKIISICLFTFLGLFLITNNVHQIMA	SP_group_2	MP_group_2
WP_050337121.1	WP_050337121.1	SVM family protein	Candidatus Phytoplasma phoenicium	SA213	MFKLKKYLLIFNIILFIGLGLFLITNNVHQVMA	SP_group_3	MP_group_3
WP_050337121.1	KND62670.1	putative secreted effector protein containing SVM protein signal sequence (SAP11-like)	Candidatus Phytoplasma phoenicium	SA213	MFKLKKYLLIFNIILFIGLGLFLITNNVHQVMA	SP_group_3	MP_group_3
WP_017192996.1	WP_017192996.1	SVM family protein	Italian clover phyllody phytoplasma str. MA1	MA	MFKIKYNLLFSNIFVFIGLSLFLITNNNSIMA	SP_group_4	MP_group_4	Chang et al., 2018
WP_121464019.1	WP_121464019.1	SVM family protein	Candidatus Phytoplasma ziziphi		MLKFKHNLFFLNIFLFIILGMFLITNNFHQIMA	SP_group_5	MP_group_5
WP_121464019.1	AYJ01297.1	hypothetical protein	Candidatus Phytoplasma ziziphi		MLKFKHNLFFLNIFLFIILGMFLITNNFHQIMA	SP_group_5	MP_group_5
ABU55727.1	ABU55727.1	hypothetical protein precursor	Malaysian periwinkle yellows phytoplasma	MPY	MFKFQHNLLFLNILLFIVLEMFLITNYFHQVMA	SP_group_6	MP_group_6
WP_011160870.1	WP_011160870.1	SVM family protein	'Chrysanthemum coronarium' phytoplasma	OY-V	MFKFQHNLLFLNILLFIVLEMFLITNYFHQVMA	SP_group_6	MP_group_7	Chang et al., 2018
WP_011160870.1	BAD04604.1	hypothetical protein	Onion yellows phytoplasma OY-M	onion yellows	MFKFQHNLLFLNILLFIVLEMFLITNYFHQVMA	SP_group_6	MP_group_7	Chang et al., 2018
WP_011160870.1	GAK74050.1	uncharacterized protein	'Chrysanthemum coronarium' phytoplasma	OY-V	MFKFQHNLLFLNILLFIVLEMFLITNYFHQVMA	SP_group_6	MP_group_7	Chang et al., 2018
TKA88140.1	TKA88140.1	putative secreted protein, AYWB SAP11-like protein	Periwinkle leaf yellowing phytoplasma		MFKFQHNLLFLNILLFIVLEMFLITNYFHQVMA	SP_group_6	MP_group_8
WP_023161246.1	WP_023161246.1	SVM family protein	Candidatus Phytoplasma solani	SA-1	MFKIKNNLLFLNVFLFIGLSLFLITNNNSIMA	SP_group_7	MP_group_9	Chang et al., 2018
WP_023161246.1	CCP88060.1	conserved hypothetical protein	Candidatus Phytoplasma solani	284/09	MFKIKNNLLFLNVFLFIGLSLFLITNNNSIMA	SP_group_7	MP_group_9	Chang et al., 2018
WP_023161246.1	CCP88602.1	conserved hypothetical protein	Candidatus Phytoplasma solani	231/09	MFKIKNNLLFLNVFLFIGLSLFLITNNNSIMA	SP_group_7	MP_group_9	Chang et al., 2018
WP_023161246.1	RMI89235.1	putative effector, AYWB SAP11-like protein	Candidatus Phytoplasma solani	SA-1	MFKIKNNLLFLNVFLFIGLSLFLITNNNSIMA	SP_group_7	MP_group_9	Chang et al., 2018
WP_078123193.1	WP_078123193.1	SVM family protein	Candidatus Phytoplasma aurantifolia	WBDL	MMQVKNKLHLLPFFLISYLGLFFLININHVMA	SP_group_8	MP_group_10	Al-Subhi et al., 2020
WP_078123193.1	OOP58067.1	hypothetical protein	Candidatus Phytoplasma aurantifolia	WBDL	MMQVKNKLHLLPFFLISYLGLFFLININHVMA	SP_group_8	MP_group_10	Al-Subhi et al., 2020
WP_193621868.1	WP_193621868.1	SVM family protein	'Parthenium hysterophorus' phyllody phytoplasma	PR34	MMQVKNKLHLLPFFLISFLGLFLLININSVMA	SP_group_9	MP_group_11
WP_193621868.1	MBE7564635.1	SVM family protein	'Parthenium hysterophorus' phyllody phytoplasma	PR34	MMQVKNKLHLLPFFLISFLGLFLLININSVMA	SP_group_9	MP_group_11
WP_053521608.1	WP_053521608.1	SVM family protein	Candidatus Phytoplasma pruni	CX	MFKIKNNLLLLNVFALIFLGLFLISSNNYIMA	SP_group_10	MP_group_12	Chang et al., 2018
WP_053521608.1	KOR75263.1	hypothetical protein	Candidatus Phytoplasma pruni	CX	MFKIKNNLLLLNVFALIFLGLFLISSNNYIMA	SP_group_10	MP_group_12	Chang et al., 2018
QCY49088.1	QCY49088.1	SAP11 effector protein	Candidatus Phytoplasma aurantifolia		MQIKNKLYFLPLFLMSFLGLFLLININAVIA	SP_group_11	MP_group_13	(*) Chang et al., 2018
QCY49088.1	QCY49089.1	SAP11 effector protein	Candidatus Phytoplasma aurantifolia		MQIKNKLYFLPLFLMSFLGLFLLININAVIA	SP_group_11	MP_group_13	(*) Chang et al., 2018
WP_004994795.1	WP_004994795.1	SVM family protein	Peanut witches'-broom phytoplasma NTU2011	NTU2011	MMQIKNKLYFLPLFLMSFLGLFLLININPVIA	SP_group_12	MP_group_13	Chang et al., 2018
WP_004994795.1	WP_004994795.1	SVM family protein	'Parthenium hysterophorus' phyllody phytoplasma	PR34	MMQIKNKLYFLPLFLMSFLGLFLLININPVIA	SP_group_12	MP_group_13	Chang et al., 2018
WP_004994795.1	ARE29776.1	AYWB SAP11-like protein	Crotalaria phyllody phytoplasma		MMQIKNKLYFLPLFLMSFLGLFLLININPVIA	SP_group_12	MP_group_13	Chang et al., 2018
WP_004994795.1	ARE29781.1	AYWB SAP11-like protein	Lime witches'-broom phytoplasma		MMQIKNKLYFLPLFLMSFLGLFLLININPVIA	SP_group_12	MP_group_13	Chang et al., 2018
WP_004994795.1	EMR14684.1	putative effector, AYWB SAP11-like protein	Peanut witches'-broom phytoplasma NTU2011	NTU2011	MMQIKNKLYFLPLFLMSFLGLFLLININPVIA	SP_group_12	MP_group_13	Chang et al., 2018
WP_004994795.1	MBE7565076.1	SVM family protein	'Parthenium hysterophorus' phyllody phytoplasma	PR34	MMQIKNKLYFLPLFLMSFLGLFLLININPVIA	SP_group_12	MP_group_13	Chang et al., 2018
WP_004994795.1	QNC43978.1	AYWB SAP11-like protein	'Ixeris chinensis' witches'-broom phytoplasma		MMQIKNKLYFLPLFLMSFLGLFLLININPVIA	SP_group_12	MP_group_13	Chang et al., 2018
WP_004994795.1	QNC43979.1	AYWB SAP11-like protein	'Emilia sonchifolia' witches'-broom phytoplasma		MMQIKNKLYFLPLFLMSFLGLFLLININPVIA	SP_group_12	MP_group_13	Chang et al., 2018
WP_004994795.1	QNC43980.1	AYWB SAP11-like protein	'Desmodium triflorum' little leaf phytoplasma		MMQIKNKLYFLPLFLMSFLGLFLLININPVIA	SP_group_12	MP_group_13	Chang et al., 2018
WP_054598480.1	WP_054598480.1	SVM family protein	'Echinacea purpurea' witches'-broom phytoplasma	NCHU2014	MMQIKNKLYFLPLFLMSFLGLFLLININPVIA	SP_group_12	MP_group_14
WP_054598480.1	QLL36981.1	putative secreted protein, AYWB SAP11-like	'Echinacea purpurea' witches'-broom phytoplasma	NCHU2014	MMQIKNKLYFLPLFLMSFLGLFLLININPVIA	SP_group_12	MP_group_14
ARE29789.1	ARE29789.1	AYWB SAP11-like protein	Faba bean phyllody phytoplasma		MMQIKNKLYFLPLFLMSFLGLFLLININPVIA	SP_group_12	MP_group_15
WP_011412651.1	WP_011412651.1	SVM family protein	Aster yellows witches'-broom phytoplasma AYWB	AYWB	MLKLKNQFKIISIYLFVFIGLLFININQVIA	SP_group_13	MP_group_16	Bai et al., 2009; Sugio et al., 2011; Sugio et al., 2014; Lu et al., 2014a; Lu et al., 2014b; Chang et al., 2018; Pecher et al., 2019
WP_011412651.1	ABC65487.1	conserved hypothetical protein	Aster yellows witches'-broom phytoplasma AYWB	AYWB	MLKLKNQFKIISIYLFVFIGLLFININQVIA	SP_group_13	MP_group_16	Bai et al., 2009; Sugio et al., 2011; Sugio et al., 2014; Lu et al., 2014a; Lu et al., 2014b; Chang et al., 2018; Pecher et al., 2019
WP_011412651.1	PEH36297.1	hypothetical protein	New Jersey aster yellows phytoplasma	NJAY	MLKLKNQFKIISIYLFVFIGLLFININQVIA	SP_group_13	MP_group_16	Bai et al., 2009; Sugio et al., 2011; Sugio et al., 2014; Lu et al., 2014a; Lu et al., 2014b; Chang et al., 2018; Pecher et al., 2019
WP_069028078.1	WP_069028078.1	SVM family protein	Maize bushy stunt phytoplasma	M3	MLKIKNQFKIISIYLFMFIGLLFINMNQVMA	SP_group_14	MP_group_17	Pecher et al., 2019
WP_069028078.1	AOF54642.1	effector, AYWB SAP11-like protein	Maize bushy stunt phytoplasma	M3	MLKIKNQFKIISIYLFMFIGLLFINMNQVMA	SP_group_14	MP_group_17	Pecher et al., 2019
WP_017191934.1	WP_017191934.1	SVM family protein	Poinsettia branch-inducing phytoplasma str. JR1	JR1	MLKLKNQFKIISIYLFVFIGLLFININQVIA	SP_group_13	MP_group_18
QKX95086.1	QKX95086.1	putative secreted protein, SAP11-like	Rapeseed phyllody phytoplasma		MLKLKNQFKIISIYLFVFIGLLFINVNQVIA	SP_group_15	MP_group_19
WP_017193717.1	WP_017193717.1	SVM family protein	Vaccinium witches'-broom phytoplasma str. VAC	VAC	MLKLKNQFKIISIYLFVFIGLLFINVNQVIA	SP_group_15	MP_group_20	Chang et al., 2018
WP_012504341.1	WP_012504341.1	SVM family protein	Candidatus Phytoplasma mali	AT	MFKFKSQIKVIYICLFIILGLFFIINNNHVMA	SP_group_16	MP_group_21	Janik et al., 2017; Tan et al., 2016; Chang et al., 2018
WP_012504341.1	CAP18376.1	conserved hypothetical protein	Candidatus Phytoplasma mali	AT	MFKFKSQIKVIYICLFIILGLFFIINNNHVMA	SP_group_16	MP_group_21	Janik et al., 2017; Tan et al., 2016; Chang et al., 2018
AKL79269.1	AKL79269.1	SAP11-like protein variant	Candidatus Phytoplasma mali		MFKFKSQIKLIYICLFIILGLFFIINNNYVMA	SP_group_17	MP_group_21	(*) Janik et al., 2017; Tan et al., 2016; Chang et al., 2018
QGX07542.1	QGX07542.1	SAP11-like protein	Candidatus Phytoplasma mali		MFKFKSQIKLIYICLFIILGLFFIINNNYVMA	SP_group_17	MP_group_22
References:
Al-Subhi, A. M., Al-Sadi, A. M., Al-Yahyai, R., Chen, Y., Mathers, T., Orlovskis, Z., et al. (2020). Witches’ broom disease of lime contributes to phytoplasma epidemics and attracts insect vectors. Plant Dis. doi:10.1094/PDIS-10-20-2112-RE.
Bai, X., Correa, V. R., Toruño, T. Y., Ammar, E.-D., Kamoun, S., and Hogenhout, S. A. (2009). AY-WB phytoplasma secretes a protein that targets plant cell nuclei. Mol. Plant-Microbe Interact. MPMI 22, 18–30. doi:10.1094/MPMI-22-1-0018.
Chang, S. H., Tan, C. M., Wu, C.-T., Lin, T.-H., Jiang, S.-Y., Liu, R.-C., et al. (2018). Alterations of plant architecture and phase transition by the phytoplasma virulence factor SAP11. J. Exp. Bot. 69, 5389–5401. doi:10.1093/jxb/ery318.
Janik, K., Mithöfer, A., Raffeiner, M., Stellmach, H., Hause, B., and Schlink, K. (2017). An effector of apple proliferation phytoplasma targets TCP transcription factors-a generalized virulence strategy of phytoplasma? Mol. Plant Pathol. 18, 435–442. doi:10.1111/mpp.12409.
Lu, Y.-T., Cheng, K.-T., Jiang, S.-Y., and Yang, J.-Y. (2014a). Post-translational cleavage and self-interaction of the phytoplasma effector SAP11. Plant Signal. Behav. 9. doi:10.4161/psb.28991.
Lu, Y.-T., Li, M.-Y., Cheng, K.-T., Tan, C. M., Su, L.-W., Lin, W.-Y., et al. (2014b). Transgenic Plants That Express the Phytoplasma Effector SAP11 Show Altered Phosphate Starvation and Defense Responses. Plant Physiol. 164, 1456–1469. doi:10.1104/pp.113.229740.
Pecher, P., Moro, G., Canale, M. C., Capdevielle, S., Singh, A., MacLean, A., et al. (2019). Phytoplasma SAP11 effector destabilization of TCP transcription factors differentially impact development and defence of Arabidopsis versus maize. PLoS Pathog. 15, e1008035. doi:10.1371/journal.ppat.1008035.
Sugio, A., Kingdom, H. N., Maclean, A. M., Grieve, V. M., and Hogenhout, S. A. (2011). Phytoplasma protein effector SAP11 enhances insect vector reproduction by manipulating plant development and defense hormone biosynthesis. Proc. Natl. Acad. Sci. U. S. A. 108, E1254-1263. doi:10.1073/pnas.1105664108.
Sugio, A., MacLean, A. M., and Hogenhout, S. A. (2014). The small phytoplasma virulence effector SAP11 contains distinct domains required for nuclear targeting and CIN-TCP binding and destabilization. New Phytol. 202, 838–848. doi:10.1111/nph.12721.
Tan, C. M., Li, C.-H., Tsao, N.-W., Su, L.-W., Lu, Y.-T., Chang, S. H., et al. (2016). Phytoplasma SAP11 alters 3-isobutyl-2-methoxypyrazine biosynthesis in Nicotiana benthamiana by suppressing NbOMT1. J. Exp. Bot. doi:10.1093/jxb/erw225.
Wang, J., Song, L., Jiao, Q., Yang, S., Gao, R., Lu, X., et al. (2018a). Comparative genome analysis of jujube witches’-broom Phytoplasma, an obligate pathogen that causes jujube witches’-broom disease. BMC Genomics 19, 689. doi:10.1186/s12864-018-5075-1.
Wang, N., Li, Y., Chen, W., Yang, H. Z., Zhang, P. H., and Wu, Y. F. (2018b). Identification of wheat blue dwarf phytoplasma effectors targeting plant proliferation and defence responses. Plant Pathol. 67, 603–609. doi:10.1111/ppa.12786.
