# Supplementary material for: Comparison of Current Methods for Signal Peptide Prediction in Phytoplasmas
Source: Front Microbiol. 2021 Mar 25;12:661524. doi: 10.3389/fmicb.2021.661524 (PMC8026896; doi:10.3389/fmicb.2021.661524)
Supplement: Supplementary Table 3 — Accessions, origin, identity groups, and references for sequences homologous to SAP54. [file Table_3.xlsx]

## Sheet: Feuil1
Supplementary Table S3
Accessions, origin, identity groups and references for sequences homologous to SAP54.
Protein accession	specific accession	Protein Name	Organism	Strain	signal peptide sequence	signal peptide sequence group	mature protein sequence group	references of functional tests of mature protein
WP_011412506.1	WP_011412506.1	SVM family protein	Aster yellows witches'-broom phytoplasma AYWB	AYWB	MFKIKNNLLLLLNVFVFAFLGLFLINNNQQVMG	SP_group_1	MP_group_1	MacLean et al., 2011; MacLean et al., 2014; Orlovskis et al., 2016
WP_011412506.1	ABC65341.1	conserved hypothetical protein	Aster yellows witches'-broom phytoplasma AYWB	AYWB	MFKIKNNLLLLLNVFVFAFLGLFLINNNQQVMG	SP_group_1	MP_group_1	MacLean et al., 2011; MacLean et al., 2014; Orlovskis et al., 2016
PQP79243.1	PQP79243.1	hypothetical protein	Candidatus Phytoplasma phoenicium	ChiP	MFKFKHNLLLLLNAFIVFTLLGLFLITNNQQVMG	SP_group_2	MP_group_2	Maejima et al., 2014
PQP79243.1	BAQ08266.1	phytoplasmal effector causing phyllody symptoms 1	Candidatus Phytoplasma phoenicium	PEY	MFKFKHNLLLLLNAFIVFTLLGLFLITNNQQVMG	SP_group_2	MP_group_2	Maejima et al., 2014
PWV43951.1	PWV43951.1	hypothetical protein	'Brassica napus' phytoplasma		MFKIKNNLLLLLNVFIVFTLLGLFLITNNQQVMG	SP_group_3	MP_group_2	(*) Maejima et al., 2014
BAQ08257.1	BAQ08257.1	phytoplasmal effector causing phyllody symptoms 1	Carrot yellows Phytoplasma CA-76	CA-76	MFKIKNNLLLLLNAFIVFTLLGLFLITNNQQVMG	SP_group_4	MP_group_3	Maejima et al., 2014
BAQ08267.1	BAQ08267.1	phytoplasmal effector causing phyllody symptoms 1	Candidatus Phytoplasma trifolii	CPS	MFKNKNNLLLLLNAFIVFTFLGLFLIANNQQVMG	SP_group_5	MP_group_4	(*) Maejima et al., 2014
BAQ08265.1	BAQ08265.1	phytoplasmal effector causing phyllody symptoms 1	Candidatus Phytoplasma pruni	CP	MFKIKNNLLLLLNAFIVFTFLGLFLIANNQQVMG	SP_group_6	MP_group_4	Maejima et al., 2014
BAQ08253.1	BAQ08253.1	phytoplasmal effector causing phyllody symptoms 1	Apricot aster yellows Phytoplasma A-AY	A-AY	MFKIKNNLLLLLNAFIVFTLLGLFLITNNQQVMG	SP_group_4	MP_group_5
BAQ08253.1	BAQ08255.1	phytoplasmal effector causing phyllody symptoms 1	Apricot chlorotic leafroll Phytoplasma AY-A	AY-A	MFKIKNNLLLLLNAFIVFTLLGLFLITNNQQVMG	SP_group_4	MP_group_5
BAQ08254.1	BAQ08254.1	phytoplasmal effector causing phyllody symptoms 1	Apricot atypic aster yellows Phytoplasma AVUT	AVUT	MFKLKNNLLLLLNAFIVFTYLGLFLIANNQQVMG	SP_group_7	MP_group_6
BAQ08254.1	BAQ08261.1	phytoplasmal effector causing phyllody symptoms 1	Primula green phytoplasma PrG	PrG	MFKLKNNLLLLLNAFIVFTYLGLFLIANNQQVMG	SP_group_7	MP_group_6
BAQ08260.1	BAQ08260.1	phytoplasmal effector causing phyllody symptoms 1	Leontodon yellows phytoplasma LEO	LEO	MFKIKNNLLLLLNAFIVFTLLGLFLITNNQQVMG	SP_group_4	MP_group_7
QCW07233.1	QCW07233.1	SAP54	'Brassica napus' phytoplasma		MFKIKNNLLLLLNAFIVFTLLGLFLITNNQQAMG	SP_group_8	MP_group_8
QCW07233.1	BAQ08256.1	phytoplasmal effector causing phyllody symptoms 1	Aster yellows Phytoplasma AY2192	AY2192	MFKIKNNLLLLLNAFIVFTLLGLFLITNNQQAMG	SP_group_8	MP_group_8
QCW07233.1	QKX95090.1	putative secreted protein, SAP54-like	Rapeseed phyllody phytoplasma		MFKIKNNLLLLLNAFIVFTLLGLFLITNNQQAMG	SP_group_8	MP_group_8
WP_034172429.1	WP_034172429.1	SVM family protein	Chrysanthemum yellows phytoplasma	CYP	MFKIKNNLLLLLNAFIVFTLLGLFLITNNQQVMG	SP_group_4	MP_group_8
WP_034172429.1	ABH11652.1	hypothetical protein	Maryland aster yellows phytoplasma	AY1	MFKIKNNLLLLLNAFIVFTLLGLFLITNNQQVMG	SP_group_4	MP_group_8
WP_034172429.1	BAQ08259.1	phytoplasmal effector causing phyllody symptoms 1	Gladiolus witches'-broom phytoplasma	GLAWC	MFKIKNNLLLLLNAFIVFTLLGLFLITNNQQVMG	SP_group_4	MP_group_8
WP_034172429.1	BAQ08263.1	phytoplasmal effector causing phyllody symptoms 1	Oilseed rape virescence phytoplasma RV	RV	MFKIKNNLLLLLNAFIVFTLLGLFLITNNQQVMG	SP_group_4	MP_group_8
WP_034172429.1	BAQ08264.1	phytoplasmal effector causing phyllody symptoms 1	Severe western aster yellows phytoplasma SAY	SAY	MFKIKNNLLLLLNAFIVFTLLGLFLITNNQQVMG	SP_group_4	MP_group_8
WP_034172429.1	BAQ08268.1	phytoplasmal effector causing phyllody symptoms 1	Gladiolus witches'-broom phytoplasma GLAW	GLAW	MFKIKNNLLLLLNAFIVFTLLGLFLITNNQQVMG	SP_group_4	MP_group_8
WP_034172429.1	QHT53622.1	SAP54-like protein	Onion yellows phytoplasma		MFKIKNNLLLLLNAFIVFTLLGLFLITNNQQVMG	SP_group_4	MP_group_8
WP_017191948.1	WP_017191948.1	SVM family protein	Poinsettia branch-inducing phytoplasma str. JR1	JR1	MFKLQNQFKIINICLFAFLGLFLITNNQQVMG	SP_group_9	MP_group_9
WP_017191948.1	BBF24922.1	phytoplasmal effector causing phyllody 1	Candidatus Phytoplasma pruni	PoiBI	MFKLQNQFKIINICLFAFLGLFLITNNQQVMG	SP_group_9	MP_group_9
ABU55747.1	ABU55747.1	hypothetical protein	Spiraea stunt phytoplasma	SP1	MFKIKNNLLLLLNAFIVFTLLGLFLITNNQQVMG	SP_group_4	MP_group_10
BBF24906.1	BBF24906.1	phytoplasmal effector causing phyllody 1	Candidatus Phytoplasma trifolii	PWB	MFKLQNQFKIISVCLFAFLGLFLIVNHQQVMG	SP_group_10	MP_group_11	Iwabuchi et al., 2020
WP_011160424.1	WP_011160424.1	SVM family protein	'Chrysanthemum coronarium' phytoplasma	OY-V	MFKIKNNLLLLLNSFIVFAFLGLFLIANNQQVMG	SP_group_11	MP_group_12	Maejima et al., 2014; Maejima et al., 2015; Kitazawa et al., 2017; Iwabuchi et al., 2019; Iwabuchi et al., 2020
WP_011160424.1	ABU55741.1	hypothetical protein precursor	Tomato yellows phytoplasma	TY	MFKIKNNLLLLLNSFIVFAFLGLFLIANNQQVMG	SP_group_11	MP_group_12	Maejima et al., 2014; Maejima et al., 2015; Kitazawa et al., 2017; Iwabuchi et al., 2019; Iwabuchi et al., 2020
WP_011160424.1	BAD04134.1	hypothetical protein	Onion yellows phytoplasma OY-M	onion yellows	MFKIKNNLLLLLNSFIVFAFLGLFLIANNQQVMG	SP_group_11	MP_group_12	Maejima et al., 2014; Maejima et al., 2015; Kitazawa et al., 2017; Iwabuchi et al., 2019; Iwabuchi et al., 2020
WP_011160424.1	BAO58964.1	phytoplasmal effector causing phyllody 1	Onion yellows phytoplasma OY-W		MFKIKNNLLLLLNSFIVFAFLGLFLIANNQQVMG	SP_group_11	MP_group_12	Maejima et al., 2014; Maejima et al., 2015; Kitazawa et al., 2017; Iwabuchi et al., 2019; Iwabuchi et al., 2020
WP_011160424.1	BAQ08258.1	phytoplasmal effector causing phyllody symptoms 1	Eggplant dwarf Phytoplasma ED	ED	MFKIKNNLLLLLNSFIVFAFLGLFLIANNQQVMG	SP_group_11	MP_group_12	Maejima et al., 2014; Maejima et al., 2015; Kitazawa et al., 2017; Iwabuchi et al., 2019; Iwabuchi et al., 2020
WP_011160424.1	GAK74327.1	uncharacterized protein	'Chrysanthemum coronarium' phytoplasma	OY-V	MFKIKNNLLLLLNSFIVFAFLGLFLIANNQQVMG	SP_group_11	MP_group_12	Maejima et al., 2014; Maejima et al., 2015; Kitazawa et al., 2017; Iwabuchi et al., 2019; Iwabuchi et al., 2020
WP_011160424.1	TKA88264.1	putative secreted protein, AYWB SAP54-like protein	Periwinkle leaf yellowing phytoplasma		MFKIKNNLLLLLNSFIVFAFLGLFLIANNQQVMG	SP_group_11	MP_group_12	Maejima et al., 2014; Maejima et al., 2015; Kitazawa et al., 2017; Iwabuchi et al., 2019; Iwabuchi et al., 2020
BBF24899.1	BBF24899.1	phytoplasmal effector causing phyllody 1	Candidatus Phytoplasma japonicum	JHP	MFKIKNNLLFFRIVLFIVLGFFLITNNQKVIG	SP_group_12	MP_group_13	Iwabuchi et al., 2020
BBF24902.1	BBF24902.1	phytoplasmal effector causing phyllody 1	Candidatus Phytoplasma oryzae	RYD	MFEIKNNLLLLNVFLFYLLGLFLITNNQKIIG	SP_group_13	MP_group_14
BBF24903.1	BBF24903.1	phytoplasmal effector causing phyllody 1	Candidatus Phytoplasma aurantifolia	FBP	MMKIKNKLHLLPFFLISYLGLFFLINMNPVMA	SP_group_14	MP_group_15	Iwabuchi et al., 2020
BBF24904.1	BBF24904.1	phytoplasmal effector causing phyllody 1	Candidatus Phytoplasma aurantifolia	WBDL	MMKIKNKLHLLPFFLIGYLGLFFLININPVMA	SP_group_15	MP_group_16
WP_004994552.1	WP_004994552.1	SVM family protein	Peanut witches'-broom phytoplasma NTU2011	NTU2011	MIQIKNKLYLLPLFLINYLGLFLLINIHPVMA	SP_group_16	MP_group_17	Yang et al., 2015; Kitazawa et al., 2017; Liao et al., 2019; Iwabuchi et al., 2020
WP_004994552.1	WP_004994552.1	SVM family protein	'Echinacea purpurea' witches'-broom phytoplasma	NCHU2014	MIQIKNKLYLLPLFLINYLGLFLLINIHPVMA	SP_group_16	MP_group_17	Yang et al., 2015; Kitazawa et al., 2017; Liao et al., 2019; Iwabuchi et al., 2020
WP_004994552.1	BBF24921.1	phytoplasmal effector causing phyllody 1	Candidatus Phytoplasma aurantifolia	ChV	MIQIKNKLYLLPLFLINYLGLFLLINIHPVMA	SP_group_16	MP_group_17	Yang et al., 2015; Kitazawa et al., 2017; Liao et al., 2019; Iwabuchi et al., 2020
WP_004994552.1	EMR14798.1	putative effector, AYWB SAP54-like protein	Peanut witches'-broom phytoplasma NTU2011	NTU2011	MIQIKNKLYLLPLFLINYLGLFLLINIHPVMA	SP_group_16	MP_group_17	Yang et al., 2015; Kitazawa et al., 2017; Liao et al., 2019; Iwabuchi et al., 2020
WP_004994552.1	QLL36846.1	putative secreted protein, AYWB SAP54-like	'Echinacea purpurea' witches'-broom phytoplasma	NCHU2014	MIQIKNKLYLLPLFLINYLGLFLLINIHPVMA	SP_group_16	MP_group_17	Yang et al., 2015; Kitazawa et al., 2017; Liao et al., 2019; Iwabuchi et al., 2020
CCP88386.1	CCP88386.1	conserved hypothetical protein	Candidatus Phytoplasma solani	284/09	MLKLKKQFKIINVCLFIFLGLLFIVNNTKVMA	SP_group_17	MP_group_18	Iwabuchi et al., 2020
CCP88386.1	CCP88716.1	conserved hypothetical protein	Candidatus Phytoplasma solani	231/09	MLKLKKQFKIINVCLFIFLGLLFIVNNTKVMA	SP_group_17	MP_group_18	Iwabuchi et al., 2020
WP_121463809.1	WP_121463809.1	SVM family protein	Candidatus Phytoplasma ziziphi		MMQIKNKLHLLPLFLMSFLGLFAFININPVMA	SP_group_18	MP_group_19
WP_121463809.1	AYJ01078.1	effector protein	Candidatus Phytoplasma ziziphi		MMQIKNKLHLLPLFLMSFLGLFAFININPVMA	SP_group_18	MP_group_19
WP_121463809.1	AYJ01461.1	effector protein	Candidatus Phytoplasma ziziphi		MMQIKNKLHLLPLFLMSFLGLFAFININPVMA	SP_group_18	MP_group_19
WP_121463809.1	BBF24915.1	phytoplasmal effector causing phyllody 1	Sumac witches'-broom phytoplasma	SWB	MMQIKNKLHLLPLFLMSFLGLFAFININPVMA	SP_group_18	MP_group_19
WP_121463809.1	BBF24920.1	phytoplasmal effector causing phyllody 1	Hydrangea phyllody phytoplasma	HP	MMQIKNKLHLLPLFLMSFLGLFAFININPVMA	SP_group_18	MP_group_19
BBF24900.1	BBF24900.1	phytoplasmal effector causing phyllody 1	Candidatus Phytoplasma ziziphi	JWB	MMQIKNKLHLLPLFLMSFLGLFAFININPVMA	SP_group_18	MP_group_20	Iwabuchi et al., 2020
AXX75486.1	AXX75486.1	SAP54-like protein	Candidatus Phytoplasma sp.		MFRSKNQFKIIHLCLIAFIGLLFIFNNHQLMA	SP_group_19	MP_group_21
LLKK01000018_6577_6921			Candidatus Phytoplasma sp.	Vc33	MFKSKKQFNIIYFCLMTFIGLFFIFNNHQVMA	SP_group_20	MP_group_22	Gamboa et al., 2019
References:
Iwabuchi, N., Kitazawa, Y., Maejima, K., Koinuma, H., Miyazaki, A., Matsumoto, O., et al. (2020). Functional variation in phyllogen, a phyllody-inducing phytoplasma effector family, attributable to a single amino acid polymorphism. Mol. Plant Pathol. doi:10.1111/mpp.12981.
Iwabuchi, N., Maejima, K., Kitazawa, Y., Miyatake, H., Nishikawa, M., Tokuda, R., et al. (2019). Crystal structure of phyllogen, a phyllody-inducing effector protein of phytoplasma. Biochem. Biophys. Res. Commun. 513, 952–957. doi:10.1016/j.bbrc.2019.04.060.
Kitazawa, Y., Iwabuchi, N., Himeno, M., Sasano, M., Koinuma, H., Nijo, T., et al. (2017). Phytoplasma-conserved phyllogen proteins induce phyllody across the Plantae by degrading floral MADS domain proteins. J. Exp. Bot. doi:10.1093/jxb/erx158.
Liao, Y.-T., Lin, S.-S., Lin, S.-J., Sun, W.-T., Shen, B.-N., Cheng, H.-P., et al. (2019). Structural insights into the interaction between phytoplasmal effector causing phyllody 1 (PHYL1) and MADS transcription factor. Plant J. Cell Mol. Biol. doi:10.1111/tpj.14463.
Maclean, A. M., Orlovskis, Z., Kowitwanich, K., Zdziarska, A. M., Angenent, G. C., Immink, R. G. H., et al. (2014). Phytoplasma Effector SAP54 Hijacks Plant Reproduction by Degrading MADS-box Proteins and Promotes Insect Colonization in a RAD23-Dependent Manner. PLoS Biol. 12, e1001835. doi:10.1371/journal.pbio.1001835.
MacLean, A. M., Sugio, A., Makarova, O. V., Findlay, K. C., Grieve, V. M., Tóth, R., et al. (2011). Phytoplasma effector SAP54 induces indeterminate leaf-like flower development in Arabidopsis plants. Plant Physiol. 157, 831–841. doi:10.1104/pp.111.181586.
Maejima, K., Iwai, R., Himeno, M., Komatsu, K., Kitazawa, Y., Fujita, N., et al. (2014). Recognition of floral homeotic MADS domain transcription factors by a phytoplasmal effector, phyllogen, induces phyllody. Plant J. Cell Mol. Biol. 78, 541–554. doi:10.1111/tpj.12495.
Maejima, K., Kitazawa, Y., Tomomitsu, T., Yusa, A., Neriya, Y., Himeno, M., et al. (2015). Degradation of class E MADS-domain transcription factors in Arabidopsis by a phytoplasmal effector, phyllogen. Plant Signal. Behav. 10, e1042635. doi:10.1080/15592324.2015.1042635.
Orlovskis, Z., and Hogenhout, S. A. (2016). A Bacterial Parasite Effector Mediates Insect Vector Attraction in Host Plants Independently of Developmental Changes. Front. Plant Sci. 7, 885. doi:10.3389/fpls.2016.00885.
Yang, C.-Y., Huang, Y.-H., Lin, C.-P., Lin, Y.-Y., Hsu, H.-C., Wang, C.-N., et al. (2015). MicroRNA396-Targeted SHORT VEGETATIVE PHASE Is Required to Repress Flowering and Is Related to the Development of Abnormal Flower Symptoms by the Phyllody Symptoms1 Effector. Plant Physiol. 168, 1702–1716. doi:10.1104/pp.15.00307.
