# Supplementary material for: Comparison of Current Methods for Signal Peptide Prediction in Phytoplasmas
Source: Front Microbiol. 2021 Mar 25;12:661524. doi: 10.3389/fmicb.2021.661524 (PMC8026896; doi:10.3389/fmicb.2021.661524)
Supplement: Supplementary Table 4 — SBP accessions used in this study. [file Table_4.xlsx]

## Sheet: accessions
Supplementary Table S4
SBP accessions used in this study.
Organism	Strain	NlpA	ArtI	DppA	MalE	ZnuA
Aster yellows witches'-broom phytoplasma AYWB	AY-WB	WP_011412867.1	WP_011412545.1	WP_011412808.1	WP_011412945.1	WP_011412903.1
Wheat blue dwarf phytoplasma		WP_024563343.1	WP_024563536.1	WP_024563699.1	WP_024563398.1	WP_024563309.1
'Catharanthus roseus' aster yellows phytoplasma	De Villa	WP_130427888.1	WP_130427553.1	WP_130427792.1, WP_130427794.1, WP_130427796.1	WP_130427995.1	WP_130427942.1
Onion yellows phytoplasma OY-M	onion yellows	BAD04218.1	BAD04574.1	BAD04276.1	WP_011161091.1	BAD04177.1
'Brassica napus' phytoplasma		PWV43728.1			WP_011161091.1	PWV43706.1
Rice orange leaf phytoplasma	LD1	WP_071345446.1	WP_071345647.1	WP_071345502.1	WP_071345374.1	WP_071345409.1
Maize bushy stunt phytoplasma	M3	WP_069028361.1	WP_069028164.1	WP_069028310.1, WP_069028311.1, WP_069028312.1	WP_069028423.1	WP_069028391.1
'Chrysanthemum coronarium' phytoplasma	OY-V	WP_042067951.1	WP_042068224.1	WP_052360392.1	WP_042067579.1
New Jersey aster yellows phytoplasma	NJAY		PEH36329.1			WP_011412903.1
Periwinkle leaf yellowing phytoplasma			TKA87905.1	TKA87602.1	TKA87749.1	TKA87705.1
Chrysanthemum yellows phytoplasma	CYP		WP_034172062.1	WP_034172115.1	WP_011161091.1	WP_034172038.1
Candidatus Phytoplasma solani	SA-1	WP_023161514.1	WP_122225530.1	WP_122225411.1	WP_122225450.1	WP_122225491.1
Candidatus Phytoplasma solani	284/09	WP_023161514.1	CCP88050.1	CCP87975.1		CCP88019.1
Candidatus Phytoplasma solani	231/09		CCP88592.1	CCP88678.1	WP_122225450.1	CCP88516.1
Candidatus Phytoplasma australiense		WP_012358964.1		WP_012359201.1, CAM12090.1	WP_012358652.1	WP_012358954.1
Strawberry lethal yellows phytoplasma (CPA) str. NZSb11	NZSb11	WP_012358964.1		WP_015638082.1, WP_148284441.1	WP_015637596.1	WP_015637807.1
Candidatus Phytoplasma ziziphi		WP_121464136.1		WP_161554975.1, WP_121463901.1	WP_161554980.1	WP_121463746.1
Candidatus Phytoplasma phoenicium	ChiP	PQP79437.1		PQP79336.1
Candidatus Phytoplasma phoenicium	SA213				WP_050337327.1
Candidatus Phytoplasma oryzae	NGS-S10	RAM57960.1		WP_066540569.1	WP_066540210.1	WP_111961375.1
Candidatus Phytoplasma oryzae		WP_066539751.1		WP_066540569.1	WP_066540210.1
'Cynodon dactylon' phytoplasma	LW01	WP_152309695.1		WP_152309898.1	WP_152309935.1	WP_152309879.1
'Saccharum officinarum' phytoplasma SCGS	SCGS	WP_153369095.1		WP_153368841.1	WP_153368563.1	WP_153368535.1
Candidatus Phytoplasma mali	AT	WP_041186066.1		WP_012504224.1	WP_041186061.1	WP_012504164.1
Milkweed yellows phytoplasma str. MW1	MW1			WP_017192229.1	WP_017192169.1	WP_017192577.1
Vaccinium witches'-broom phytoplasma str. VAC	VAC			WP_017193400.1	WP_017193571.1	WP_017193516.1
Italian clover phyllody phytoplasma str. MA1	MA			WP_017192740.1	WP_017193124.1	WP_017193007.1
Poinsettia branch-inducing phytoplasma str. JR1	JR1			WP_017191628.1		WP_017191707.1
Candidatus Phytoplasma pruni	CX			WP_053521415.1
Candidatus Phytoplasma pini	MDPP			WP_144658510.1	TVY12450.1	TVY12320.1
Texas Phoenix palm phytoplasma		WP_138108010.1				WP_138107824.1
'Echinacea purpurea' witches'-broom phytoplasma	NCHU2014				WP_054598466.1	WP_004995258.1
Peanut witches'-broom phytoplasma NTU2011	NTU2011				WP_004995099.1	WP_004995258.1
Candidatus Phytoplasma aurantifolia	WBDL					WP_078123067.1
Candidatus Phytoplasma luffae				AAD48156.1
