# Supplementary material for: Comparison of Current Methods for Signal Peptide Prediction in Phytoplasmas
Source: Front Microbiol. 2021 Mar 25;12:661524. doi: 10.3389/fmicb.2021.661524 (PMC8026896; doi:10.3389/fmicb.2021.661524)
Supplement: Supplementary Table 5 — List of sequences associated with NlpA family that are devoid of signal peptides. [file Table_5.xlsx]

## Sheet: Feuil1
Supplementary Table S5
List of sequences associated with NlpA family that are devoid of signal peptides.
Protein accession	Organism	Strain
WP_122225532.1	Candidatus Phytoplasma solani	SA-1
CCP88339.1	Candidatus Phytoplasma solani	284/09
WP_017192836.1	Italian clover phyllody phytoplasma str. MA1	MA
WP_017192585.1	Milkweed yellows phytoplasma str. MW1	MW1
WP_017193449.1	Vaccinium witches'-broom phytoplasma str. VAC	VAC
WP_017191465.1	Poinsettia branch-inducing phytoplasma str. JR1	JR1
WP_053521381.1	Candidatus Phytoplasma pruni	CX
WP_029783855.1	Wheat blue dwarf phytoplasma
WP_011160472.1	'Chrysanthemum coronarium' phytoplasma	OY-V
WP_011160472.1	Onion yellows phytoplasma OY-M	onion yellows
WP_011160472.1	Periwinkle leaf yellowing phytoplasma
WP_004994705.1	Peanut witches'-broom phytoplasma NTU2011	NTU2011
WP_004994705.1	'Echinacea purpurea' witches'-broom phytoplasma	NCHU2014
WP_078123145.1	Candidatus Phytoplasma aurantifolia	WBDL
