# Supplementary material for: Comparison of Current Methods for Signal Peptide Prediction in Phytoplasmas
Source: Front Microbiol. 2021 Mar 25;12:661524. doi: 10.3389/fmicb.2021.661524 (PMC8026896; doi:10.3389/fmicb.2021.661524)
Supplement: Supplementary Table 6 — List of phytoplasma SBP gene products predicted to be a lipoprotein according to LipoP. [file Table_6.xlsx]

## Sheet: Feuil1
Supplementary Table S6
List of phytoplasma SBP gene products predicted to be a lipoprotein according to LipoP.
gene family	accession	phytoplasma	strain	prediction	score	margin	cleavage
NlpA	WP_012358964.1	Candidatus Phytoplasma australiense and Strawberry lethal yellows phytoplasma (CPA) str. NZSb11		SpII	7.3983	3.64852	27-28
NlpA	WP_138108010.1	Texas Phoenix palm phytoplasma		SpII	2.93191	2.219839	26-27
NlpA	PQP79437.1	Candidatus Phytoplasma phoenicium	ChiP	SpII	4.483	4.081909	24-25
ArtI	WP_122225530.1	Candidatus Phytoplasma solani	SA-1	SpII	9.81549	3.71403	31-32
ArtI	CCP88050.1	Candidatus Phytoplasma solani	284/09	SpII	9.78171	2.67881	31-32
ArtI	CCP88592.1	Candidatus Phytoplasma solani	231/09	SpII	9.37011	5.14255	31-32
DppA	WP_017193400.1	Vaccinium witches'-broom phytoplasma str. VAC	VAC	SpII	13.2207	3.2191	24-25
DppA	WP_053521415.1	Candidatus Phytoplasma pruni	CX	SpII	8.54127	3.93819	20-21
DppA	WP_017192740.1	Italian clover phyllody phytoplasma str. MA1	MA	SpII	8.68724	0.95326	24-25
DppA	WP_017191628.1	Poinsettia branch-inducing phytoplasma str. JR1	JR1	SpII	6.27226	4.13781	24-25
DppA	WP_122225411.1	Candidatus Phytoplasma solani	SA-1	SpII	9.18082	0.14499	27-28
DppA	CCP88678.1	Candidatus Phytoplasma solani	231/09	SpII	10.7388	1.62598	27-28
MalE	WP_041186061.1	Candidatus Phytoplasma mali	AT	SpII	8.24109	6.2093	34-35
