# Supplementary material for: Comparison of Current Methods for Signal Peptide Prediction in Phytoplasmas
Source: Front Microbiol. 2021 Mar 25;12:661524. doi: 10.3389/fmicb.2021.661524 (PMC8026896; doi:10.3389/fmicb.2021.661524)
Supplement: Supplementary Table 7 — Lipoprotein predictions of SBPs from some Acholeplasma genomes. This table is adapted from the Supplementary Material 12 of Kube et al. (2014) J. Mol. Microbiol. Biotechnol. 24, 19–36 that recapitulates SBP genes identified in the genomes of Acholeplasma brassicae, A. palmae, and A. laidlawii. Starting from this data, the locus tags were updated using NCBI annotation, and the corresponding protein sequences were submitted to the PredLipo and LipoP servers. The obtained predictions are listed in the columns “PredLipo” and “LipoP.” For better readability, positive lipoproteins predictions have been highlighted in green. The locus tags BN853_RS03515, BN853_RS05710, BN853_RS06865, BN854_RS05460, ACL_RS00205 that were present in the original table but that do not seem to code for SBPs were removed from this table. [file Table_7.xlsx]

## Sheet: Feuil1
Supplementary Table S7
Lipoprotein predictions of SBPs from some Acholeplasma genomes. This table is adapted from the supplementary material SM12 of Kube et al (2014) J. Mol. Microbiol. Biotechnol. 24, 19–36 that recapitulates SBP genes identified in the genomes of Acholeplasma brassicae, A. palmae, and A. laidlawii. Starting from this data, the locus tags were updated using NCBI annotation, and the corresponding prote…
Substrate	A. brassicae SBP	PredLipo	LipoP	A. palmae SBP	PredLipo	LipoP	A. laidlawii SBP	PredLipo	LipoP
D-methionine	BN853_RS04895	Lipoprotein	SpII	BN854_RS00295	Lipoprotein	SpII	ACL_RS04960	Lipoprotein	SpII
				BN854_RS02780	Lipoprotein	SpII
phophate (PstABC)	BN853_RS05970	Lipoprotein	SpII	BN854_RS00855	Lipoprotein	SpII	ACL_RS06450	Lipoprotein	SpII
aa/oligopeptides	BN853_RS04870	Lipoprotein	SpII	BN854_RS01135	Lipoprotein	SpII	ACL_RS06055	Lipoprotein	SpII
	BN853_RS02900	Lipoprotein	SpII	BN854_RS02010	Lipoprotein	SpII	ACL_RS06550	Lipoprotein	SpII
	BN853_RS07155	Lipoprotein	SpI				ACL_RS03240	Lipoprotein	SpII
	BN853_RS07760	Lipoprotein	SpI
branched-chain aa	BN853_RS03505	Lipoprotein	SpII				ACL_RS02510	Lipoprotein	SpII
	BN853_RS04715	Lipoprotein	SpII
spermidine/putrescine (potABC)	BN853_RS05705	Lipoprotein	SpII	BN854_RS05455	Lipoprotein	SpII	ACL_RS02370	Lipoprotein	SpII
	BN853_RS06860	Lipoprotein	SpII	BN854_RS05485	Membrane	CYT	ACL_RS06365	Lipoprotein	SpII
metal ion (znuABC)	BN853_RS06095	Lipoprotein	SpII	BN854_RS02855	Lipoprotein	SpII	ACL_RS05440	Lipoprotein	SpII
	BN853_RS03090	Lipoprotein	SpII	BN854_RS03055	Lipoprotein	CYT
iron	BN853_RS06250	Lipoprotein	SpII	BN854_RS02935	Lipoprotein	SpII
carbohydrates/sugar	BN853_RS00450	Lipoprotein	SpII	BN854_RS03245	Lipoprotein	SpII	ACL_RS00190	Lipoprotein	SpII
	BN853_RS01975	Lipoprotein	SpII	BN854_RS04840	Lipoprotein	SpII	ACL_RS07160	Lipoprotein	SpII
	BN853_RS01980	Membrane	SpI	BN854_RS07240	Lipoprotein	SpII	ACL_RS01335	Signal	SpI
	BN853_RS02115	Membrane	SpI				ACL_RS03300	Lipoprotein	SpII
	BN853_RS02155	Lipoprotein	SpII				ACL_RS03585	Signal	SpI
	BN853_RS02335	Lipoprotein	SpII				ACL_RS03605	Membrane	SpI
	BN853_RS02340	Membrane	SpI				ACL_RS03610	Lipoprotein	SpII
	BN853_RS01460	Lipoprotein	SpII				ACL_RS05285	Lipoprotein	SpII
	BN853_RS04055	Lipoprotein	SpII				ACL_RS06975	Lipoprotein	SpII
	BN853_RS04060	Membrane	CYT
	BN853_RS07435	Lipoprotein	SpII
	BN853_RS08655	Lipoprotein	SpII
