# Supplementary material for: Comparison of Current Methods for Signal Peptide Prediction in Phytoplasmas
Source: Front Microbiol. 2021 Mar 25;12:661524. doi: 10.3389/fmicb.2021.661524 (PMC8026896; doi:10.3389/fmicb.2021.661524)
Supplement: Supplementary Table 8 — List of accessions used in this study for the AYWB_387, AYWB_376, and AYWB_042 families. [file Table_8.xlsx]

## Sheet: Feuil1
Supplementary Table S8
List of accessions used in this study for the AYWB_387, AYWB_376, AYWB_042 families.
organism	strain	AYWB_387	AYWB_376	AYWB_042
Aster yellows witches'-broom phytoplasma AYWB	AY-WB	WP_011412668.1	WP_011412657.1, WP_011412494.1	ABC65159.1
New Jersey aster yellows phytoplasma	NJAY		WP_011412657.1, WP_011412494.1
Wheat blue dwarf phytoplasma				WP_024563502.1
Maize bushy stunt phytoplasma	M3	WP_069028031.1	WP_069028075.1
Onion yellows phytoplasma OY-M	onion yellows	WP_011160750.1
Rapeseed phyllody phytoplasma		QKX95218.1	QKX95082.1, QKX95569.1
'Chrysanthemum coronarium' phytoplasma	OY-V		WP_042068334.1
Candidatus Phytoplasma australiense				WP_015638193.1
Strawberry lethal yellows phytoplasma (CPA) str. NZSb11	NZSb11		WP_015637674.1, AGL90531.1, AGL89993.1	WP_015638193.1
Candidatus Phytoplasma solani	SA-1	WP_011160750.1	WP_122225513.1	RMI88729.1
Candidatus Phytoplasma solani	284/09			CCP87939.1
'Cynodon dactylon' phytoplasma	LW01	WP_152309791.1		WP_152309859.1
Candidatus Phytoplasma oryzae	NGS-S10	WP_111961388.1, WP_111961383.1	WP_066539912.1	WP_111961379.1
Candidatus Phytoplasma oryzae		WP_066540360.1	WP_066539912.1
'Saccharum officinarum' phytoplasma SCGS	SCGS			WP_153369360.1
Candidatus Phytoplasma pini	MDPP		WP_144658366.1	WP_144658360.1
Candidatus Phytoplasma phoenicium	ChiP	PQP79512.1		PQP79776.1
Candidatus Phytoplasma ziziphi			WP_121464166.1, WP_121463821.1, WP_121463926.1, WP_121463788.1, WP_121464073.1	WP_121463748.1
Peanut witches'-broom phytoplasma NTU2011	NTU2011	WP_004994645.1, WP_004994565.1		EMR14757.1
'Echinacea purpurea' witches'-broom phytoplasma	NCHU2014	WP_054598470.1		EMR14757.1
Candidatus Phytoplasma aurantifolia	WBDL			WP_078122985.1
Candidatus Phytoplasma pruni	CX		WP_053521373.1
Poinsettia branch-inducing phytoplasma str. JR1	JR1		WP_017191592.1, WP_017191822.1
Italian clover phyllody phytoplasma str. MA1	MA		WP_017193033.1
Candidatus Phytoplasma mali	AT		WP_012504550.1
