# Supplementary material for: Comparison of Current Methods for Signal Peptide Prediction in Phytoplasmas
Source: Front Microbiol. 2021 Mar 25;12:661524. doi: 10.3389/fmicb.2021.661524 (PMC8026896; doi:10.3389/fmicb.2021.661524)
Supplement: Supplementary Table 9 — List of accessions used in this study for RmuC, YneF, AYWB_444, and RNaseY families. One asterisk was added to accessions provided by nr database of NCBI and that derive from genes having alternative start codons. The translation products obtained with the alternative start codons are listed in Supplementary Material SM16. Doubled-asterisk indicate that the accessions derive from the same gene and differ by the start codon used. [file Table_9.xlsx]

## Sheet: Feuil1
	Supplementary Table S9
	List of accessions used in this study for RmuC, YneF, AYWB_444, RNaseY families. One asterisk was added to accessions provided by nr database of NCBI and that derive from genes having alternative start codons. The translation products obtained with the alternative start codons are listed in supplementary material SM16. Doubled-asterisk indicate that the accessions derive from the same gene and di…
	organism	RmuC	YneF	AYWB_444	RNase Y
0	Aster yellows witches'-broom phytoplasma AYWB	WP_011412731.1	WP_011412706.1	WP_011412725.1	WP_011412729.1*
1	New Jersey aster yellows phytoplasma NJAY	WP_011412731.1	WP_011412706.1	WP_011412725.1
2	Chrysanthemum yellows phytoplasma CYP	WP_034172060.1	WP_011160672.1	WP_034172027.1	WP_084066035.1*
3	'Brassica napus' phytoplasma	WP_034172060.1	WP_011160672.1	WP_034172027.1	PWV43858.1*
4	Rapeseed phyllody phytoplasma	WP_034172060.1	WP_011160672.1	QKX95449.1	QKX95445.1*
5	Rice orange leaf phytoplasma LD1	WP_071345563.1	WP_011160672.1	WP_071345566.1	WP_071345586.1*
6	Maize bushy stunt phytoplasma M3	WP_069028243.1	WP_011160672.1	WP_069028237.1	AOF54820.1**, WP_069028241.1**
7	'Chrysanthemum coronarium' phytoplasma OY-V	WP_011160644.1		WP_042068220.1
8	Onion yellows phytoplasma OY-M onion yellows	WP_011160644.1	WP_011160672.1	BAD04362.1	Q6YQV1.1*
9	Onion yellows phytoplasma OY-W onion yellows	WP_011160644.1	TKA87805.1		BAF73494.1*
10	Periwinkle leaf yellowing phytoplasma	WP_011160644.1	TKA87805.1	WP_042068220.1	TKA87519.1*
11	'Catharanthus roseus' aster yellows phytoplasma De Villa	WP_130427710.1	WP_130427665.1	WP_130427700.1	WP_130428029.1*
12	Wheat blue dwarf phytoplasma	WP_024563617.1	WP_024563591.1	WP_024563611.1	WP_024563615.1*
14	Candidatus Phytoplasma australiense	WP_012359112.1	WP_012358975.1	WP_012359106.1	WP_015637934.1**, CAM11974.1**
15	Strawberry lethal yellows phytoplasma (CPA) str. NZSb11	WP_012359112.1	WP_012358975.1	WP_012359106.1	WP_015637934.1
13	Candidatus Phytoplasma solani SA-1	WP_122225306.1	WP_023161465.1	WP_023161604.1	WP_023161600.1
16	Candidatus Phytoplasma solani 284/09		WP_023161465.1	WP_023161604.1	WP_023161600.1
17	Candidatus Phytoplasma solani 231/09		WP_023161465.1	WP_023161604.1	CCP88887.1
32	Candidatus Phytoplasma aurantifolia WBDL		WP_078123152.1	WP_078123113.1	WP_078123080.1
28	Peanut witches'-broom phytoplasma NTU2011		WP_004994710.1	WP_004994539.1	WP_004995075.1
29	'Echinacea purpurea' witches'-broom phytoplasma NCHU2014		WP_004994710.1	WP_004994539.1	WP_004995075.1
19	Candidatus Phytoplasma pini MDPP		WP_144658444.1	WP_144658396.1	WP_144658455.1
18	Milkweed yellows phytoplasma str. MW1		WP_017192582.1	WP_017192446.1	WP_017192401.1
20	Poinsettia branch-inducing phytoplasma str. JR1		WP_017191468.1		WP_017191607.1
21	Italian clover phyllody phytoplasma str. MA1		WP_017191468.1	WP_017192795.1	WP_017192692.1
23	Vaccinium witches'-broom phytoplasma str. VAC		WP_017193451.1	WP_017193619.1
24	Candidatus Phytoplasma pruni ChTDIII		WP_178734565.1	NWN45938.1	NWN46045.1
36	Candidatus Phytoplasma pruni CX				WP_053521286.1
25	Candidatus Phytoplasma ziziphi		WP_121463853.1	WP_121464003.1	WP_121464149.1
22	Candidatus Phytoplasma phoenicium ChiP		PQP79968.1	PQP79951.1
26	Candidatus Phytoplasma phoenicium SA213		WP_050337176.1	KND62749.1
27	Candidatus Phytoplasma mali AT		WP_012504391.1	WP_012504233.1	WP_012504282.1
30	Candidatus Phytoplasma oryzae NGS-S10		WP_066540031.1	WP_066540403.1	WP_066539764.1
31	Candidatus Phytoplasma oryzae		WP_066540031.1	WP_066540403.1	WP_066539764.1
33	Saccharum officinarum' phytoplasma SCGS		WP_153369164.1	WP_153368889.1
34	'Cynodon dactylon' phytoplasma LW01		WP_152309829.1	WP_152309579.1	WP_152309704.1
