# Supplementary material for: Comparison of Current Methods for Signal Peptide Prediction in Phytoplasmas
Source: Front Microbiol. 2021 Mar 25;12:661524. doi: 10.3389/fmicb.2021.661524 (PMC8026896; doi:10.3389/fmicb.2021.661524)
Supplement: Supplementary Table 10 — List of sequences from the RNaseY family obtained by using an alternative start codon. These accessions are not part of Genbank. [file Table_10.xlsx]

## Sheet: Feuil1
Supplementary Table S10
List of sequences from the RNaseY family obtained by using an alternative start codon. These accessions are not part of Genbank.
organism	designation	sequence
Aster yellows witches'-broom phytoplasma AYWB AYWB	WP_011412729.1_short	MGCSLFFLALICGSIIGYFLYSFFNQKKLEEKKQAFDNKLKEKEKDLQKREQEMMRNAKIEIASLRQKLELDLEQRTNTIVDLESKNNRREELLNNRTESLNKREEHLDSEKQIISHTKKNLEQQIKEQETILNTQKQQLEKIASLTQDQARQIIMKETRDQTTYEMMSYIKQEEEKAKSEASKKAKTLLVLAMQKYSGDITGEKNISVVNIPNEDMKGRIIGRQGRNIKSLEVLTGVDLIIDESPCTVILSSFDPIRREIAKKTLEFLVSDGRIHPSRIEKALETSTIEVDNFIKEMGEEATFITKIGEVHPDLIKILGKLHFRISYSQNVLKHSLEVAFLAGKLASEIGENEILARRAGLFHDIGKALDHEMEGSHVEIGVSIASKYKEKKEVIDAI…
Chrysanthemum yellows phytoplasma CYP	WP_084066035.1_short	MDCSLLVFALICGSIIGYFLYSFFNQKKLEEKKQAFDNKLKEKEKDLQQREQEMMRNAKIEITSLRQKLELDLEQRTNTIVDLESKNNRREELLNNRTESLNKREEHLDSEQQIISHTKKNLEQQIKEQETILNTQKQQLEKIASLTQDQARQIIMKETRDQTTYEMMSYIKQEEEKAKSEASKKAKTLLVLAMQKYAGDITGEKNISVVNIPNEDMKGRIIGRQGRNIKSLEVLTGVDLIIDESPCTIILSSFDPIRREIAKKTLEFLVSDGRIHPSRIEKALETSTIEVDNFIKEMGEEAAFITKIGEVHPDLIKILGKLHFRISYSQNVLKHSLEVAFLAGKLASEIGENEILARRAGLFHDIGKALDHEMEGSHVEIGVFIASKYKEKKEVIDAI…
'Brassica napus' phytoplasma	PWV43858.1_long	MKGDYWRTHCIMDCSLLVFALICGSIIGYFLYSFFNQKKLEEKKQAFDNKLKEKEKDLQQREQEMMRNAKIEITSLRQKLELDLEQRTNTIVDLESKNNRREELLNNRTESLNKREEHLDSEQQIISHTKKNLEQQIKEQETILNTQKQQLEKIASLTQDQARQIIMKETRDQTTYEMMSYIKQEEEKAKSEASKKAKTLLVLAMQKYAGDITGEKNISVVNIPNEDMKGRIIGRQGRNIKSLEVLTGVDLIIDESPCTIILSSFDPIRREIAKKTLEFLVSDGRIHPSRIEKALETSTIEVDNFIKEMGEEAAFITKIGEVHPDLIKILGKLHFRISYSQNVLKHSLEVAFLAGKLASEIGENEILARRAGLFHDIGKALDHEMEGSHVEIGVFIASK…
Rapeseed phyllody phytoplasma	QKX95445.1_short	MGCSLFVFALICGSIIGYFLYSFFNQKKLEEKKQAFDNKLKEKEKDLQQREQEMMRNAKIEITSLRQKLELDLEQRTNTIVDLESKNNRREELLNNRTESLNKREEHLDSEQQIISHTKKNLEQQIKEQETILNTQKQQLEKIASLTQDQARQIIMKETRDQTTYEMMSYIKQEEEKAKSEASKKAKTLLVLAMQKYAGDITGEKNISVVNIPNEDMKGRIIGRQGRNIKSLEVLTGVDLIIDESPCTIILSSFDPIRREIAKKTLEFLVSDGRIHPSRIEKALETSTIEVDNFIKEMGEEAAFITKIGEVHPDLIKILGKLHFRISYSQNVLKHSLEVAFLAGKLASEIGENEILARRAGLFHDIGKALDHEMEGSHVEIGVFIASKYKEKKEVIDAI…
Rice orange leaf phytoplasma LD1	WP_071345586.1_long	MKGDYWRTHCIMGCSLLVFVLICGSIIGYFLYSFFNQKKLEEKKQAFDNKLKEKEKDLQQREQEMMRNAKIEITSLRQKLELDLEQITNTIVDLESKNNRREELLNNRTESLNKREEHLDSEQQIISHTKKNLEQQIKEQETILNTQKQQLEKIASLTQDQARQIIMKETRDQTTYEMMSYIKQEEEKAKSEASKKAKNLLVLAMQKYAGDITGEKNISVVNIPNEDMKGRIIGRQGRNIKSLEVLTGVDLIIDESPCTIILSSFDPIRREIAKKTLEFLVSDGRIHPSRIEKALETSTIEVDNFIKEMGEEAAFITKIGEVHPDLIKILGKLHFRISYSQNVLKHSLEVAFLAGKLASEIGENEILARRAGLFHDIGKALDHEMEGSHVEIGVSIASK…
Onion yellows phytoplasma OY-M onion yellows	Q6YQV1.1_short	MDCSLLVFALICGSIIGYFLYSFFNQKKLEEKKQAFDDKLKEKEKDLQQREQEMMRNAKIEITSLRQKLELDLEQRTNTIVDLESKNNRREELFNNRTESLNKREEHLDSEQQIISHTKKNLEQQIKEQETILNTQKQQLEKIASLTQDQARQIIMKETRDQTTYEMMSYIKQEEEKAKSEASKKAKTLLVLAMQKYAGDITGEKNISVVNIPNEDMKGRIIGRQGRNIKSLEVLTGVDLIIDESPCTIILSSFDPIRREIAKKTLEFLVSDGRIHPSRIEKALETSTIEVDNFIKEMGEEAAFITKIGEVHPDLIKILGKLHFRISYSQNVLKHSLEVAFLAGKLASEIGENEILARRAGLFHDIGKALDHEMEGSHVEIGVFIASKYKEKKEVIDAI…
Onion yellows phytoplasma OY-W onion yellows	BAF73494.1_short	MGCSLFVFALICGSIIGYFLYSFFNQKKLEEKKQAFDNKLKEKEKDLQQREQEMMRNAKIEITSLRQKLELDLEQRTNTIVDLESKNNRREELLHNRTESLNKREEHLDSEQQIISHTKKNLEQQIKQQKTILNTQKQQLEKIASLTQDQARQIIMKETRDQTTYEMMSYIKQEEEKAKSEASKKAKTLLVLAMQKYAGDITGEKNISVVNIPNEDMKGRIIGRQGRNIKSLEVLTGVDLIIDESPCTIILSSFDPIRREIAKKTLEFLVSDGRIHPSRIEKALETSTIEVDNFIKEMGEEAAFITKIGEVHPDLIKILGKLHFRISYSQNVLKHSLEVAFLAGKLASEIGENEILARRAGLFHDIGKALDHEMEGSHVEIGVSIASKYKEKKEVIDAI…
Periwinkle leaf yellowing phytoplasma	TKA87519.1_short	MGCSLFVFALICGSIIGYFLYSFFNQKKLEEKKQAFDNKLKEKEKDLQQREQEMMRNAKIEITSLRQKLELDLEQRTNTIVDLESKNNRREELLNNRTESLNKREEHLDSEQQIISHTKKNLEQQIKQQKTILNTQKQQLEKIASLTQDQARQIIMKETRDQTTYEMMSYIKQEEEKAKSEASKKAKTLLVLAMQKYAGDITGEKNISVVNIPNEDMKGRIIGRQGRNIKSLEVLTGVDLIIDESPCTIILSSFDPIRREIAKKTLEFLVSDGRIHPSRIEKALETSTIEVDNFIKEMGEEAAFITKIGEVHPDLIKILGKLHFRISYSQNVLKHSLEVAFLAGKLASEIGENEILARRAGLFHDIGKALDHEMEGSHVEIGVSIASKYKEKKEVIDAI…
'Catharanthus roseus' aster yellows phytoplasma De Villa	WP_130428029.1_long	MKGDYWRTHCIMGCSLLVFVLICGSIIGYFLYSFFNQKKLEEKKQAFDNKLKEKEKDLQQREQEMMRNAKIEITSLRQKLELDLEQITNTIVDLESKNNRREELLNNRTESLNKREEHLDFEQQIISHTKKNLEQQIKEQETILNTQKQQLEKIASLTQDQARQIIMKETRDQTTYEMMSYIKQEEEKAKSEASKKAKNLLVLAMQKYAGDITGEKNISVVNIPNEDMKGRIIGRQGRNIKSLEVLTGVDLIIDESPCTIILSSFDPIRREIAKKTLEFLVSDGRIHPSRIEKALETSTIEVDNFIKEMGEEAAFITKIGEVHPDLIKILGKLHFRISYSQNVLKHSLEVAFLAGKLASEIGENEILARRAGLFHDIGKALDHEMEGSHVEIGVSIASK…
Wheat blue dwarf phytoplasma	WP_024563615.1_short	MGCSLLVLGLICGSIIGYFFYYLFNQKKLEEKKQEFDNKLKEKEKDLQKREQEMMRNAKIEISFLRQKLELDLEKRTNTIVDLESKNNRREELLNNRTESLNKREEHLDSEQQIISYTKKNLEQQIKEQEIILNNQKQQLEKIASLTQDQARQIIMKETRDQTTYEMMLYIKQQEEKAKSEASKKAKTLLVLAMQKYAGDITGEKNISVVNIPNEDMKGRIIGRQGRNIKSLEVLTGVDLIIDESPCTVILSSFDPIRREIAKRTLEFLVSDGRIHPSRIEKALETSIIEVDNFIKEMGEEATFITKIGEVHPDLIKILGKLHFRISYSQNVLKHSLEVAFLAGKLASEIGENEILARRAGLFHDIGKALDHETEGSHVEIGVSIASKYKEKKEVIDAI…
