# Supplementary material for: Comparison of Current Methods for Signal Peptide Prediction in Phytoplasmas
Source: Front Microbiol. 2021 Mar 25;12:661524. doi: 10.3389/fmicb.2021.661524 (PMC8026896; doi:10.3389/fmicb.2021.661524)
Supplement: Supplementary Table 12 — Accessions related to VmpA, VmpB, and Vmp1, and the associated signal peptide predictions. Positive signal peptide predictions were indicated with “Y,” and negative ones with “N” and a gray background for enhanced visibility. [file Table_12.xlsx]

## Sheet: Feuil1
Supplementary Table S12
Accessions related to VmpA, VmpB and Vmp1, and the associated signal peptide predictions. Positive signal peptide predictions were indicated with “Y”, and negative ones with “N” and a grey background for enhanced visibility.
			signal peptide predictions
protein	accession	phytoplasma	SignalP3HMM	SignalP4	SignalP4.1sensitive	SignalP5	TMHMM	Phobius_SP	Phobius_SP_TM
VmpA	CEJ95763.1	Flavescence dorée phytoplasma strain FD92	Y	Y	Y	N	Y	N	Y
VmpA	WP_121464023.1	Candidatus Phytoplasma ziziphi	Y	Y	Y	N	Y	N	Y
VmpB	VIO85768.1	Flavescence dorée phytoplasma strain FD92	Y	Y	Y	Y	Y	Y	Y
VmpB	WP_121463979.1	Candidatus Phytoplasma ziziphi	Y	Y	Y	Y	Y	Y	Y
Vmp1	CAP40307.1	Candidatus Phytoplasma solani strain PO	Y	Y	Y	Y	Y	Y	Y
Vmp1	WP_122225377.1	Candidatus Phytoplasma solani strain SA-1	Y	Y	Y	Y	Y	Y	Y
