# Supplementary material for: Comparison of Current Methods for Signal Peptide Prediction in Phytoplasmas
Source: Front Microbiol. 2021 Mar 25;12:661524. doi: 10.3389/fmicb.2021.661524 (PMC8026896; doi:10.3389/fmicb.2021.661524)
Supplement: Supplementary Table 13 — List of Imp accessions used in this study. [file Table_13.xlsx]

## Sheet: Feuil1
Supplementary Table S13
List of Imp accessions used in this study.
Organism	Strain	Protein accession
Aster yellows witches'-broom phytoplasma AYWB	AYWB	WP_011412428.1
Wheat blue dwarf phytoplasma		WP_024563480.1
Maize bushy stunt phytoplasma	M3	WP_069028105.1
Rapeseed phyllody phytoplasma		QKX95641.1
Onion yellows phytoplasma	OY-NIM	QKX95641.1
'Chrysanthemum coronarium' phytoplasma	OY-V	WP_011160959.1
Periwinkle leaf yellowing phytoplasma	PLY	WP_011160959.1
Onion yellows phytoplasma OY-M	onion yellows	WP_011160959.1
Onion yellows phytoplasma	OY-W	WP_011160959.1
Periwinkle leaf yellowing phytoplasma		WP_011160959.1
Paulownia witches'-broom phytoplasma	PaWB-Taiwan	ADD59814.1
Paulownia witches'-broom phytoplasma	PaWB	ADD59814.1
'Catharanthus roseus' aster yellows phytoplasma	De Villa	WP_130427454.1
Porcelain vine witches'-broom phytoplasma	PvWB	BAH24236.1
Chrysanthemum yellows phytoplasma	CYP	WP_034172217.1
'Catharanthus roseus' aster yellows phytoplasma		WP_034172217.1
Mulberry dwarf phytoplasma	MD	BAH24224.1
Rice orange leaf phytoplasma	LD1	WP_071345699.1
'Brassica napus' phytoplasma		PWV43965.1
Candidatus Phytoplasma solani	SA-1	WP_023161181.1
Candidatus Phytoplasma solani	284/09	WP_023161181.1
Candidatus Phytoplasma solani	231/09	WP_023161181.1
Strawberry lethal yellows phytoplasma (CPA) str. NZSb11	NZSb11	WP_012359099.1
Candidatus Phytoplasma australiense		WP_012359099.1
Candidatus Phytoplasma australiense		WP_015637927.1
Strawberry lethal yellows phytoplasma (CPA) str. NZSb11	NZSb11	WP_015637927.1
Candidatus Phytoplasma mali	AT	WP_012504208.1
Candidatus Phytoplasma mali		WP_012504208.1
Candidatus Phytoplasma mali		CBI70454.1
Candidatus Phytoplasma mali		AXY94998.1
Candidatus Phytoplasma mali		CBJ17018.1
Candidatus Phytoplasma mali		CBJ17026.1
Candidatus Phytoplasma mali		AXY94995.1
Candidatus Phytoplasma mali		CBI70452.1
Candidatus Phytoplasma mali		AXY94996.1
Candidatus Phytoplasma mali		AXY94999.1
Candidatus Phytoplasma mali		CBJ17023.1
Candidatus Phytoplasma mali		AXJ14265.1
Candidatus Phytoplasma mali		AXY94992.1
Candidatus Phytoplasma mali		CBJ17008.1
Candidatus Phytoplasma mali		CBI70453.1
Candidatus Phytoplasma mali		AXJ14261.1
Candidatus Phytoplasma mali		AXJ14260.1
Candidatus Phytoplasma mali		AXY94993.1
Candidatus Phytoplasma mali		CBJ17019.1
Candidatus Phytoplasma pyri		AAM90654.1
Candidatus Phytoplasma prunorum		CBI70429.1
Candidatus Phytoplasma prunorum		AXJ14270.1
Candidatus Phytoplasma prunorum		AXJ14268.1
Candidatus Phytoplasma prunorum		CBI70430.1
Candidatus Phytoplasma prunorum		CBI70431.1
Candidatus Phytoplasma prunorum		AAM90653.1
Candidatus Phytoplasma prunorum		CBI70433.1
Candidatus Phytoplasma prunorum		CBI70432.1
Candidatus Phytoplasma prunorum		CBI70426.1
Candidatus Phytoplasma prunorum		QGX08205.1
Candidatus Phytoplasma prunorum		QAT94468.1
Candidatus Phytoplasma prunorum		QGX08207.1
Candidatus Phytoplasma prunorum		QGX08213.1
Candidatus Phytoplasma prunorum		QGX08212.1
Candidatus Phytoplasma prunorum		AXJ14267.1
Candidatus Phytoplasma prunorum		QGX08209.1
Candidatus Phytoplasma prunorum		QGX08204.1
Candidatus Phytoplasma prunorum		CBI70438.1
Candidatus Phytoplasma prunorum		CBI70436.1
Candidatus Phytoplasma prunorum		QGX08210.1
Candidatus Phytoplasma prunorum		AXJ14269.1
Peach yellow leafroll phytoplasma		AAM90655.1
Candidatus Phytoplasma phoenicium	ChiP	PQP79816.1
Candidatus Phytoplasma vitis		QEQ43378.1
Candidatus Phytoplasma phoenicium	SA213	WP_050337392.1
Palm lethal yellowing phytoplasma	LYSS	ACJ45993.1
'Cynodon dactylon' phytoplasma	LW01	WP_152309962.1
Candidatus Phytoplasma oryzae	RYD	BAH24241.1
Candidatus Phytoplasma oryzae		WP_066540196.1
Candidatus Phytoplasma oryzae	NGS-S10	WP_111961370.1
'Saccharum officinarum' phytoplasma SCGS	SCGS	WP_153369032.1
Hyparrhenia grass white leaf phytoplasma		AJR27867.1
Napier grass stunt phytoplasma		AJR27868.1
Candidatus Phytoplasma ziziphi		WP_121463765.1
Candidatus Phytoplasma ulmi	ULW	QJI54816.1
Italian clover phyllody phytoplasma str. MA1	MA	WP_017192876.1
Candidatus Phytoplasma aurantifolia	WBDL	WP_078123003.1
Lime witches'-broom phytoplasma		WP_078123003.1
'Citrus aurantiifolia' phytoplasma		WP_078123003.1
Candidatus Phytoplasma aurantifolia		WP_078123003.1
Candidatus Phytoplasma aurantifolia	1iran	WP_078123003.1
Candidatus Phytoplasma aurantifolia	1oman	WP_078123003.1
Candidatus Phytoplasma aurantifolia	1uae	WP_078123003.1
Candidatus Phytoplasma aurantifolia	2iran	WP_078123003.1
Candidatus Phytoplasma aurantifolia	2oman	WP_078123003.1
Candidatus Phytoplasma aurantifolia	2uae	WP_078123003.1
Candidatus Phytoplasma aurantifolia	3iran	WP_078123003.1
Candidatus Phytoplasma aurantifolia	3oman	WP_078123003.1
Candidatus Phytoplasma aurantifolia	3uae	WP_078123003.1
Candidatus Phytoplasma aurantifolia	4iran	WP_078123003.1
Candidatus Phytoplasma aurantifolia	4oman	WP_078123003.1
Candidatus Phytoplasma aurantifolia	4uae	WP_078123003.1
Candidatus Phytoplasma aurantifolia	5iran	WP_078123003.1
Candidatus Phytoplasma aurantifolia	5oman	WP_078123003.1
Candidatus Phytoplasma aurantifolia	5uae	WP_078123003.1
Candidatus Phytoplasma aurantifolia	6iran	WP_078123003.1
Candidatus Phytoplasma aurantifolia	6oman	WP_078123003.1
Candidatus Phytoplasma aurantifolia	6uae	WP_078123003.1
Candidatus Phytoplasma aurantifolia	7iran	WP_078123003.1
Candidatus Phytoplasma aurantifolia	7oman	WP_078123003.1
Candidatus Phytoplasma aurantifolia	7uae	WP_078123003.1
Candidatus Phytoplasma aurantifolia	8iran	WP_078123003.1
Candidatus Phytoplasma aurantifolia	9iran	WP_078123003.1
Candidatus Phytoplasma aurantifolia	9uae	WP_078123003.1
Candidatus Phytoplasma aurantifolia	10iran	WP_078123003.1
Candidatus Phytoplasma aurantifolia	10oman	WP_078123003.1
Candidatus Phytoplasma aurantifolia	10uae	WP_078123003.1
Candidatus Phytoplasma aurantifolia	11oman	WP_078123003.1
Candidatus Phytoplasma aurantifolia	12oman	WP_078123003.1
Candidatus Phytoplasma aurantifolia	13oman	WP_078123003.1
Candidatus Phytoplasma aurantifolia	14oman	WP_078123003.1
Candidatus Phytoplasma aurantifolia	15oman	WP_078123003.1
Candidatus Phytoplasma aurantifolia	16oman	WP_078123003.1
Candidatus Phytoplasma aurantifolia	17oman	WP_078123003.1
Candidatus Phytoplasma aurantifolia	18oman	WP_078123003.1
Candidatus Phytoplasma aurantifolia	19oman	WP_078123003.1
Candidatus Phytoplasma aurantifolia	20oman	WP_078123003.1
Candidatus Phytoplasma aurantifolia	21oman	WP_078123003.1
Candidatus Phytoplasma aurantifolia	22oman	WP_078123003.1
Candidatus Phytoplasma aurantifolia	23oman	WP_078123003.1
Candidatus Phytoplasma aurantifolia	24oman	WP_078123003.1
Candidatus Phytoplasma aurantifolia	25oman	WP_078123003.1
Candidatus Phytoplasma aurantifolia	26oman	WP_078123003.1
Candidatus Phytoplasma aurantifolia	27oman	WP_078123003.1
Candidatus Phytoplasma aurantifolia	28oman	WP_078123003.1
Candidatus Phytoplasma aurantifolia	29oman	WP_078123003.1
Candidatus Phytoplasma aurantifolia	30oman	WP_078123003.1
Candidatus Phytoplasma aurantifolia	31oman	WP_078123003.1
Candidatus Phytoplasma aurantifolia	32oman	WP_078123003.1
Candidatus Phytoplasma aurantifolia	34oman	WP_078123003.1
Candidatus Phytoplasma aurantifolia	35oman	WP_078123003.1
Candidatus Phytoplasma aurantifolia	36oman	WP_078123003.1
Candidatus Phytoplasma aurantifolia	37oman	WP_078123003.1
Candidatus Phytoplasma aurantifolia	38oman	WP_078123003.1
Candidatus Phytoplasma aurantifolia	39oman	WP_078123003.1
Lime witches'-broom phytoplasma		QAB44958.1
Candidatus Phytoplasma aurantifolia	8oman	CTQ47838.1
Candidatus Phytoplasma aurantifolia	9oman	CTQ47838.1
Crotalaria phyllody phytoplasma		AFK64760.1
Alfalfa witches'-broom phytoplasma		AFK64757.1
Alfalfa witches'-broom phytoplasma		AFK64756.1
Faba bean phyllody phytoplasma		AFK64761.1
Carrot witches'-broom phytoplasma		AFK64763.1
Periwinkle phyllody phytoplasma		AFK64758.1
Periwinkle phyllody phytoplasma		AFK64764.1
Crotalaria witches'-broom phytoplasma		ATZ76623.1
Crotalaria witches'-broom phytoplasma		AFK64762.1
Peanut witches'-broom phytoplasma NTU2011	NTU2011	WP_004995117.1
'Echinacea purpurea' witches'-broom phytoplasma	NCHU2014	WP_004995117.1
Peanut witches'-broom phytoplasma		WP_004995117.1
Water spinach witches'-broom phytoplasma	WSWB-YNym	AIK19301.1
Cauliflower phyllody phytoplasma	CauPh-YNym	AGT17675.1
Parthenium weed witches'-broom phytoplasma	ParWWB-YNym1	AGT17675.1
Peanut witches'-broom phytoplasma	PnWB-YNym	AGT17675.1
Tomato big bud phytoplasma	TBB-YNym	AGT17675.1
String bean virescence phytoplasma	SbV-YNym1	AGT17675.1
String bean virescence phytoplasma	SbV-YNym2	AGT17675.1
'Cichorium intybus' witches'-broom phytoplasma	CiWB-YNym	AGT17675.1
'Neonotonia wightii' little leaf phytoplasma	NeoWLL-YNym	AGT17675.1
Cowpea phyllody phytoplasma	CowP-YNym	AGT17676.1
Sword bean witches'-broom phytoplasma	SBWB-YNym	AGT17676.1
'Lactuca sativa' witches'-broom phytoplasma	LeWB-YNym	AGT17676.1
Candidatus Phytoplasma sp.		AAC46382.1
Areca yellow leaf disease phytoplasma		AAC46382.1
Tomato witches'-broom phytoplasma	TWB-YNym	AGT17681.1
'Medicago sativa' phytoplasma		AQM55132.1
'Cucurbita pepo' phytoplasma		AQM55132.1
'Vicia faba' phyllody phytoplasma		AQM55132.1
Eggplant big bud phytoplasma		AFK64766.1
Tomato big bud phytoplasma		AFK64766.1
'Sesamum indicum' phyllody phytoplasma		AFK64766.1
'Solanum lycopersicum' phytoplasma		AFK64766.1
'Spinacia oleracea' phyllody phytoplasma		AFK64766.1
'Daucus carota' phyllody phytoplasma		AFK64766.1
'Eruca sativa' phytoplasma		AFK64766.1
'Pisum sativum' phyllody phytoplasma		AFK64766.1
'Solanum melongena' big bud phytoplasma		AFK64766.1
'Cicer arietinum' phyllody phytoplasma		AFK64766.1
Cucumber phyllody phytoplasma	CuPh	AFK64766.1
Cucumber phyllody phytoplasma		AFK64766.1
Sugar beet witches'-broom phytoplasma		AFK64766.1
Periwinkle phyllody phytoplasma		AFK64766.1
Chickpea phyllody phytoplasma		AFK64766.1
Candidatus Phytoplasma aurantifolia		AFK64766.1
Eggplant big bud phytoplasma		AFK64759.1
Faba bean phyllody phytoplasma		QBX90587.1
Parsely witches'-broom phytoplasma		AFK64765.1
Eggplant big bud phytoplasma		AFK64767.1
Alfalfa witches'-broom phytoplasma	AlfWB-S	AFK64767.1
Candidatus Phytoplasma trifolii		AGW23907.1
Korean potato witches'-broom phytoplasma	PWBK	BAH24247.1
Poinsettia branch-inducing phytoplasma str. JR1	JR1	WP_017191983.1
Poinsettia branch-inducing phytoplasma		BAL03445.1
Poinsettia branch-inducing phytoplasma		BAL03493.1
Poinsettia branch-inducing phytoplasma		BAL03472.1
Poinsettia branch-inducing phytoplasma		BAL03463.1
Poinsettia branch-inducing phytoplasma		BAL03457.1
Poinsettia branch-inducing phytoplasma		BAL03460.1
Poinsettia branch-inducing phytoplasma		BAL03484.1
Poinsettia branch-inducing phytoplasma		ADD52254.1
Poinsettia branch-inducing phytoplasma		BAL03466.1
Poinsettia branch-inducing phytoplasma		BAL03442.1
Poinsettia branch-inducing phytoplasma		BAL03469.1
Poinsettia branch-inducing phytoplasma		BAL03478.1
Poinsettia branch-inducing phytoplasma		BAL03421.1
Poinsettia branch-inducing phytoplasma		BAL03490.1
Poinsettia branch-inducing phytoplasma		BAL03430.1
Poinsettia branch-inducing phytoplasma		BAL03424.1
Poinsettia branch-inducing phytoplasma		BAL03433.1
Poinsettia branch-inducing phytoplasma		BAL03427.1
Candidatus Phytoplasma pruni	10317	AZS27804.1
Candidatus Phytoplasma pruni	9852	AZS27804.1
Candidatus Phytoplasma pruni	9949	AZS27804.1
Candidatus Phytoplasma pruni	9928-2	AZS27804.1
Candidatus Phytoplasma pruni	147	AZS27804.1
Candidatus Phytoplasma pruni	9557	AZS27804.1
Candidatus Phytoplasma pruni	2021-03-16	AZS27804.1
Candidatus Phytoplasma pruni	9834	AZS27804.1
Candidatus Phytoplasma pruni	10344-3	AZS27804.1
Candidatus Phytoplasma pruni	10202	AZS27804.1
Candidatus Phytoplasma pruni	2015-10-01	AZS27804.1
Candidatus Phytoplasma pruni	9573	AZS27804.1
Candidatus Phytoplasma pruni	9583	AZS27804.1
Candidatus Phytoplasma pruni	9588	AZS27804.1
Candidatus Phytoplasma pruni	9886-2	AZS27804.1
Candidatus Phytoplasma pruni	10366-11	AZS27804.1
Candidatus Phytoplasma pruni	10324	AZS27804.1
Candidatus Phytoplasma pruni	CX	WP_053521583.1
Candidatus Phytoplasma pruni	10289-B	WP_053521583.1
Western X phytoplasma		AAP31487.1
Candidatus Phytoplasma pruni -related phytoplasma	10289-A	AZS27817.1
Vaccinium witches'-broom phytoplasma str. VAC	VAC	WP_017193314.1
Tsuwabuki witches'-broom phytoplasma	TWB	WP_017193314.1
Milkweed yellows phytoplasma str. MW1	MW1	WP_017192208.1
Candidatus Phytoplasma sp.	BellVir	AYP64674.1
Candidatus Phytoplasma pini	MDPP	WP_144658297.1
