# Supplementary material for: Comparison of Current Methods for Signal Peptide Prediction in Phytoplasmas
Source: Front Microbiol. 2021 Mar 25;12:661524. doi: 10.3389/fmicb.2021.661524 (PMC8026896; doi:10.3389/fmicb.2021.661524)
Supplement: Supplementary Material 1 — Sequences used in this study, grouped as fasta files. [file Data_Sheet_13.ZIP]

Archive with 18 entries (18 files):
- Amp.fasta
- AYWB_042.fasta
- AYWB_376.fasta
- AYWB_387.fasta
- AYWB_444.fasta
- Imp.fasta
- RmuC.fasta
- RNaseY.fasta
- SAP11.fasta
- SAP54.fasta
- SBP_ArtI.fasta
- SBP_DppA.fasta
- SBP_MalE.fasta
- SBP_NlpA.fasta
- SBP_ZnuA.fasta
- Tengu.fasta
- VmpA_VmpB_Vmp1.fasta
- YneF.fasta
