# Supplementary material for: Comparison of Current Methods for Signal Peptide Prediction in Phytoplasmas
Source: Front Microbiol. 2021 Mar 25;12:661524. doi: 10.3389/fmicb.2021.661524 (PMC8026896; doi:10.3389/fmicb.2021.661524)
Supplement: Supplementary Material 1 — Sequences used in this study, grouped as fasta files. [file Data_Sheet_13.ZIP › Amp.fasta]

>WP_011412878.1 immunodominant membrane protein precursor [Aster yellows witches'-broom phytoplasma]
MQNQKTQKSLIAKVLVLFAAVSLMFVGVQVFANNVIDLNSATLPSGTDKLTFKSDEEAKQ
IVSIVKALKAAKVDKIYTDVLTDENVDVTVDVADTNAKKVIVKAKTTKPDVVTGGVTYTY
VVDAGKGVSTTSWYKSWWFLTLVAVTVVAAIGGGVFFVKKNKKN
>PEH36148.1 hypothetical protein BBA70_02985 [New Jersey aster yellows phytoplasma]
MQNQKTQKSLIAKVLVLFAAVSLMFVGVQVFANNVIDLNSATLPSGTDKLTFKSDEEAKQ
IVSIVKALKAAKVDKIYTDVLTDENVDVTVDVADTNAKKVIVKAKTTKPDVVTGGVTYTY
VVDAGKGVSTTSWYKSWWFLTLVAVTVVAAIGGGVFFVKKTKKLINP
>WP_024563332.1 hypothetical protein [Wheat blue dwarf phytoplasma]
MQNQKNQKYLVSKVIVLFAAVFLMFVGVQVFAADTATNLGSLQAPKQPLTFSSDEEAGKL
PSVVQALKVLKADQSLINILTEANVDVSTDSTDTNSKKVIIKAKSTKTDVVTGELSLNYV
VDANKGVAAATPFYKSWWFLTLLVVTVVAVASGVVFFVKKNKKN
>AAK28355.1 immunodominant membrane protein precursor [Clover phyllody phytoplasma]
MQNQKNQKYLVSKVIVLFAAVFLMFVGVQVFAADAATNLGSLQAPKQPLTFTSDEEAGKL
PSVVQALKVLKADQNLINILTEANVDVSTDSTDTNSKKVIIKAKAAKSDVVTGELSLNYV
VGADKGVAAATPFYKSWWFLTLLVVTVVAVASGVVFFVKKNKKN
>BAE93534.1 antigenic membrane protein [Mulberry dwarf phytoplasma]
MQNQKTQKSLVAKVLVLFAAVALMFVGVQVFADDQLDLNTLTCNGDLELTAADAENAEKV
VKQWKVQNPSLDAKVTKDSVKVTVANNKVKVVPADTSDKSALKGSKELNLVGPCKLNELT
LDTDKKLTLTVKDDKVDAEAGLKALKKAGGKVPATVTKDDLTFTVGKGNDANKVTVKAVD
GKTTVSGEKTFEFNVAQTPWYKTVLFLTLVAVVVVAAVAGGVFFFVKKNKKNK
>BAE93530.1 antigenic membrane protein [Onion yellows phytoplasma]
MQNQKNQKSLVAKVLVLFAAVALMFVGVQVFADDKLDLNTLECKDALELTAADAADAEKV
VKQWKVQNTSLNAKVTKDSVKVAVADNNKVTVTPADGDAGKALSGSKILNLVGVCELNKL
TLGTEKKLTLTVKDGKVDAEAGLKEAGAKVPATVNKDDVTFTVGKDDNANKVTVKAVDGK
TTVSGQVVFEFTVAKTPWYKTVWFLTLVAVVVVAAVAGGVFFFVKKNKKNK
>BAE93526.1 antigenic membrane protein [Onion yellows phytoplasma]
MQNQKNQKSLVAKVLVLFAAVALMFVGVQVFADDKLDLNTLECKDALELTAADAADAEKV
VKQWKVQNTSLNAKVTKDSVKVAVADNNKVTVTPADGDAGKALSGSKILNLVGVCELNKL
TLGTEKKLTLTVKDGKVDAEAGLKALKEAGAKVPATVNKDDVTFTVGKDDNANKVTVKAV
DGKTTVSGQVVFEFTVAKTPWYKTVWFLTLVAVVVVAAVAGGVFFFVKKNKKNK
>AAK28353.1 immunodominant membrane protein precursor [Aster yellows phytoplasma]
MQNQKNQKSLVAKVLVLFAAVALMFVGVQVFADDKLDLNTLECKDALELTAADAADAEKV
VKQWKVQNTSLNAKVTKDSVKVVVADNKVTVTPADSDAGKALSGSKQLILVGVCELNKLT
LGTDKKLTLTVKDGKVDAEAGLKALKEAGAKVPATVNKDDVTFTVGKDDNANKVTVKAVD
GKTTVSGQVVFEFTVAKTPWYKTVWFLTLVAVVVVAAVAGGVFFFVKKNKKNK
>BAE93558.1 antigenic membrane protein Amp [Lettuce yellows phytoplasma]
MQNQKTQKSLVAKVLVLFAAVALMFVGVQVFADDKLDLSTLECKDALELTAADAADAEKV
VKQWKVQNTSLNAKVTKDSVKVAVADNKVTVTPADGDAEKALSDSKVLSLVGVCELNKLT
LGTDKKLTLTVKDGKVDAEAGLKALKEAGAKVPATVNKDDVTFTVGKDDNANKVTVKAVD
GKTTVSGKVVFEFTVAKTPWYKTVWFLTLVAVVFVAAVAGGVFFFVKKNKNNK
>WP_071345415.1 hypothetical protein [Rice orange leaf phytoplasma]
MQNQKTQKSLVAKVLVLFAAVALMFVGVQVFADDKLDLSTLECKGALELTAADAADAEKV
VKQWKVQNTSLNAKVTKDSVKVVVADNKVTVTPADGDAGKALSGSKVLNLVGVCELDKLT
LGTDKKLTLTVKNGKVDAEAGLKALKEAGAKVPATVNKDDVTFTVGKDDDANKVTVKAVD
GKTTVSGQVVFEFNVAKTPWYKTVLFLTLVAVVVVAAVAGGVFLFVKKNKNNK
>AHB59521.1 antigenic membrane protein ['Brassica napus' phytoplasma]
MQNQKNQKSLVAKVLVLFAAVALMFVGVQVFADDKLDLNTLECKDALELTAADAADAEKV
VKQWKVQNTSLNAKVTKDSVKVVVADNKVTVTPADGDAGKALSGSKQLILVGVCELNKLT
LGTDKKLTLTVKDGKVDAEAGLKALKEAGAKVPATVNKDDVTFTVGKDDNANKVTVKAVD
GKTTVSGQVVFEFTVAKTPWYKTVWFLTLVAVVVVAAVAGGVFFFVKKNKKNK
>WP_130427904.1 hypothetical protein ['Catharanthus roseus' aster yellows phytoplasma]
MQNQKTQKSLVAKVLVLFAAVALMFVGVQVFADDKLDLSTLECKDALELTATDAADAEKV
VKQWKVQNTSLNAKVTKDSVKVLVSTDSKTVTVSPADGDAGKTLSGAKVLNLVGVCELDK
LTLGKDKKLTLTVKNGKVDAEAGLKALKEAGAKVPATVNKDDVTFTVGKDDDANKVTVKA
VDGKDTVSGQVVFEFNVAKTPWYKTVWFLTLVAVLVVAAVAGGVFLFVKKNKNNK
>AJD81806.1 antigenic membrane protein ['Primula acaulis' yellows phytoplasma]
MQNQKNQKSLVAKVLVLFAAVALMFVGVQVFADDKLDLNTLECKDALELTAADAADAEKV
VKQWKVQNTSLNAKVTKDSVKVVVADNKVTVTPADGDAGKALSGSKVLTLVGVCELNKLT
LGTDKKLTLTVKDGKVDAEAGLKALKEAGAKVPATVNKDDVTFTVVKDDNANKVTVKAVE
GKTTVSGQVVFEFTVAKTPWYKTVWFLTLVAVVVVAAVAGGVFFFVKKNKKNK
>ADC54994.1 immunodominant membrane protein precursor [Chinaberry witches'-broom phytoplasma]
MQNQKIQKSLVAKVLVLFAAVALMFVGVQVSADNPLDLSTLGCEGNLELTANDASNAEKV
VNQWKAQNPSLDKKVTKDSVKVMVADNKVTITPVDTSATSVLTGSKVLTLVGICKLDELT
LGTDKKLKLTPKDDKVDAEAGLKALKEAGAKVPATVTKDDLTFTVGKGNDANKVTVKALE
GKTTVSGEKTFEFNVVQKPLYKTVWFLTLVAVVVVAAVAGGVFFFVKKNKKNK
>WP_034172058.1 hypothetical protein [Chrysanthemum yellows phytoplasma]
MQNQKNQKSLVAKVLVLFAAVALMFVGVQVFADDKLDLNTLECKDALELTAADAADAEKV
VKQWKVQNTSLNEKVTKDSVKVVVADNKVTVSPADGDAGKALSVSKQLILVGVCELNKLT
LGTDKKLTLTVKDGKVDAEAGLKALKEAGAKVPATVNKDDVTFTVGKDDNANKVTVKAVD
GKTTVSGQVVFEFTVAKTPWYKIAWFLTLVAVVVVAAVAGGVFFFVKKNKKNK
>BAN57413.1 antigenic membrane protein Amp [Hydrangea phyllody phytoplasma]
MQNQKTQKSLVAKVLVLFAAVALMFVGVQVFADDPLDLSTLKCDTPLELTANDASDAEKV
VTQWKVQNTSLDKKVTKDSVKVQVINNQVKVTPVDASTTSALKGEKLLDLVGVCELNKLT
LGTDKKLTLTVKDDKVDAKAGLKALREAGAKVPATVTENDLTFTVGKGDDANKVTVKAVD
GKTTVSGQVTFEFNVVQKPWYKTVWFLTLVAVVVVSAVAGGVFFFVKKNKKNK
>Q7M1T6.3 RecName: Full=Antigenic membrane protein; AltName: Full=Immunodominant membrane protein; Flags: Precursor [Onion yellows phytoplasma OY-M]
MQNQKNQKSLVAKVLVLFAAVALMFVGVQVFADDKLDLNTLECKDALELTAADAADAEKV
VKQWKVQNTSLNAKVTKDSVKVAVADNKVTVTPADGDAGKALSGSKILNLVGVCELNKLT
LGTEKKLTLTVKDGKVDAEAGLKALKEAGAKVPATVNKDDVTFTVGKDDNANKVTVKAVD
GKTTVSGQVVFEFTVAKTPWYKTVWFLTLVAVVVVAAVAGGVFFFVKKNKKNK
>BAE93570.1 antigenic membrane protein Amp [Sumac witches'-broom phytoplasma]
MQNQKTQKSLVAKVLVLFAAVALMFVGVQVFADGPLDLSTLKCDTPLELTANDASDAEKV
VTQWKVQNTSLDKKVTKDSVKVQVINNQVKVTPVDASTTSALKGEKLLDLVGVCELNKLT
LGTDKKLTLTVKDDKVDAKAGLKALREAGAKVPATVTENDLTFTVGKGDDANKVTVKAVD
GKTTVSGQVTFEFNVVQKPWYKTVWFLTLVAVVVVSAVAGGVFFFVKKNKKNK
>ADD52246.1 antigenic membrane protein [Periwinkle leaf yellowing phytoplasma]
MQNQKTQKSLVAKVLVLFAAVALMFVGVQVFADDKLDLSTLECKDALELTAADAADAEKV
VKQWKVQNTSLNAKVTKDSVKVAVADNKVTVTPADGDAGKALSGSKVLSLVGVCELNKLT
LGTDKKLTLTVRDGKVDAEAGLRALKEAGAKVPATVNKDDVTFTVGKDDNANKVTVKAVD
GKTTVSGQVVFEFTVAKTPWYKTVWFLTLVAVVFVAAVAGGVFFFVKKNKNNK
>WP_052360409.1 hypothetical protein ['Chrysanthemum coronarium' phytoplasma]
MQNQKTQKSLVAKVLVLFAAVALMFVGVQVFADDKLDLSTLECKDALELTAADAADAEKV
VKQWKVQNTSLNAKVTKDSVKVAVADNKVTVTPADGDAGKALSGSKVLSLVGVCELNKLT
LGTDKKLTLTVKDGKVDAEAGLKALKEAGAKVPATVNKDDVTFTVGKDDNANKVTVKAVD
GKTTVSGQVVFEFTVAKTPWYKTVWFLTLVAVVFVAAVAGGVFFFVKKNKNNK
>BAE93550.1 antigenic membrane protein Amp [Eggplant dwarf phytoplasma]
MQNQKTQKSLVAKVLVLFAAVALMFVGVQVFADDKLDLSTLECKDALELTAADAADAEKV
VKQWKVQNTSLNAKVTKDSVKVAVADNKVTVTPADGDAGKALSGSKVLNLVGVCELNKLT
LGTDKKLTLTVKDGKVDAEAGLKALKEDGAKVPATVNKDDVTFTVGKDDNANKVTVKAAD
GKTTVSGQVVFEFTVAKTPWYKTVWFLTLVAVVFVAAVAGGVFFFVKKNKNNK
>BAE93562.1 antigenic membrane protein Amp [Iceland poppy yellows phytoplasma]
MQNQKTQKSLVAKVLVLFAAVALMFVGVQVFADDKLDLSTLECKDALELTAADAADAEKV
VKQWKVQNTSLNAKVTKDSVKVAVADNKVTVTPVDGDAGKALSGSKVLSLEGVCELNKLT
LGTDKKLTLTVKDGKVDAEAGLKALKEAGAKVPATVNKDDVTFTVGKDDNANKVTVKAVD
GKTTVSGQVVFEFTVAKTPWYKTVWFLTLVAVVFVAAVAGGVFFFVKKNKNNK
>BAE93566.1 antigenic membrane protein Amp [Marguerite yellows phytoplasma]
MQNQKTQKSLVAKVLVLFAAVALMFVGVQVFADDKLDLSTLECKDALELTAADAADAEKV
VKQWKVQNTSLNAKVTKDSVKVAVADNKVTVTPADGDAGKALSGSKVLNLVGVCELNKLT
LGTDKKLTLTVKDGKVDAEAGLKALKEAGAKVPATVNKDDVTFTVGKDDNANKVTVKAVD
GKTTVSGQVVFEFTVAKTPWYKTVWFLTLVAVVFVAAVAGGVFFFVKKNKNNK
>BAE93554.1 antigenic membrane protein Amp [Tomato yellows phytoplasma]
MQNQKTQKSLVAKVLVLFAAVALMFVGVQVFADDKLDLSTLECKDALELTAADAADAEKV
VKQWKVQNTSLNAKVTKDSVKVAVADNKVTVTPVDGDAGKALSGSKVLSLVGVCELNKLT
LGTDKKLTLTVKDGKVDAEAGLKALKEAGAKVPATVNKDDVTFTVGKDDNANKVTVKAVD
GKTTVSGQVVFEFTVAKTPWYKTVWFLTLVAVVFVAAVAGGVFFFVKKNKNNK
>ABF61857.1 antigenic membrane protein [Paulownia witches'-broom phytoplasma]
MQNQKTQKSLVVKVLVLFAAVALMFVGVQVFADDKLDLNTLECKDPLELTAADAADSEKV
VKQWKVQNTSLNAKVTKDSVKVVVDGNKVTVTPVNGDAGKALSGSKVLDLVGVFELNKLT
LGTDKKLTLTVKDGKVDAEVGLKALKETGAKVPATVKKDDVTFTVGKDDNANKVTVKAVD
GKTTVSGQVVFEFTQTPWYKTAWFLTLVAVVAVAAVAGGVFFFVKKNKKNK
>WP_069028371.1 hypothetical protein [Maize bushy stunt phytoplasma]
MQNQKTQKSLVAKVLVLFAAVALMFVGVQVFADDKLDLSTLECKDALELTAADAANAEKV
VKQWKVQNTSLNAKVTKDSVKVAVSDNKVTVTPADGDAGKALSGSKVLNLVGVCELNKLT
LGTDKKLTLTVKNGKVDAEAGLKALKEAGAKVPATVNKDDVTFTVGKDDDANKVTVKAVD
GKTTVSGQVVFEFNVAKTPWYKTVWFLTLVSVLVVAAVAGGVFLFVKKNKNNK
>BAE93574.1 antigenic membrane protein Amp [Porcelain vine witches'-broom phytoplasma]
MQNQKTQKSLVAKVLVLFAAVALMFVGVQVFADGQLDLSTLECNGDLELTAADAKDVEKV
VKQWKVQNTSLDAKVTKDSVKVTVVNNKVKVEPVDNSATSTLKGSKELNLVGVCELNKLT
LGTDKKLTLTVKDDKVDAEAGLKALKEAGGKVPATVTKDDLTFTVGKGDDANKVTVKAVD
GKTTVSGEKTFEFNVAQTPLYKTGWFLTLVAVVVVAAVAGGVFFFVKKNKKNK
>BAE93542.1 antigenic membrane protein [Phytoplasma sp. AYBG]
MQNQKNQKSLVAKVLVLFAAVALMFVGVQVFADDKLDLSTLECKDALELTAADAADAEKV
VKQWKVQNTSLNAKVTKDSVKVVVADNKVTVTPADGDAGKALSSSKVLILVGVCELNKLT
LGTDKKLTLTVKDGKVDAEAGLKALKEAGAKVPATVNKDDVTFTVGKDDNANKVTVKAVD
GKTTFSGQVVFEFTVAKTPWYKTVWFLTLVAVVVVAAVAGGVFFFVKKNKKNK
>ADM86705.1 antigenic membrane protein [Mulberry yellow dwarf phytoplasma]
MQNQKTQKSLVAKVLVLFAAVALMFVGVQVFADDPLDLSILQCETPLELTANDASNAEKV
VNQWKVQNTLLDKKVTKDSVKVIVTNNQVKVTPADGQAGSALKGEKLLNLVGVCELNKLT
LGTDKKLTLTVKDDKVDAEAGLKALKEAGAKVPATVTKDDLTFTVGKGDDANKVTVKAVD
GKTTVSGEKTFEFNVVQKPWYKTVWFLTLVAVVVVAAVAGGVFFFVKKNKKNK
>QKX95275.1 antigenic membrane protein [Rapeseed phyllody phytoplasma]
MQNQKNQKSLVAKVLVLFAAVALMFVGVQVFADDKLDLSTLECKDALELTAADAADAEKV
VKQWKVQNTSLNAKVTKDSVKVVVADNKVTVTPADGDAGKALSGSKVLILVGVCELNKLT
LGTDKKLTLTVKDGKVDAEAGLKALKEAGAKVPATVNKDDVTFTVGKDDNANKVTVKAVD
GKTTVSGQVVFEFTVAKTPWYKTVWFLTLVAVVVVAAVAGGVFFFVKKNKKNK
>ABG79542.1 putative antigenic membrane protein [Chrysanthemum yellows phytoplasma]
MQNQKNQKSLVAKVLVLFAAVALMFAGVQVVADDKVYLNTLECKDALELTAADAADAPKV
VKQWKVQNTSLNAKVTKDSVKVEVADNKVTVTPADGDAGKALSRSKQLILVGVCELNKLT
LGTNKKLTLTVKDGKVDAEAGLKALKEAGANVPATVNKYDVTFTVGKDDNANKVTVKAEH
GKTTVSGQVVFEFTVAKTPWYKTAWFLTLVAVVFVAAVAGGVFFFVKKNKKNK
>WP_012359208.1 Immunodominant membrane protein [Candidatus Phytoplasma australiense]
MNNTKIQKTLVSKLAALFAIGAAVSLLFVSNVFAAAKELNTFKTNQAIAITAENASNVEK
VLTAWNKVDDTVKVADLKDHVTVTLNDAKTKVTVKAKDNDTVVAGSVELDIKAPTFNWFS
WYMILLYVAVVAAIAGGVFYFVQKKRRA
>WP_015638088.1 Antigenic membrane protein precursor [Candidatus Phytoplasma australiense]
MNNTKIQKTLVSKLAALFAIGAAVSLLFVSNVFAAAKGLNTFKTNQAIAITAENASNVEK
VLTAWNKVDDTVKVADLKDHVTVTLNDAKTKVTVKAKDNDTVVAGSVELDIKAPTFNWFS
WYMILLYVAVVAAIAGGVFYFVQKKRRA
>BAG16385.1 antigenic membrane protein [Candidatus Phytoplasma japonicum]
MQNVKTKKSLVSKLVALFAVATIVALLSVNSVFGAFGDAKLPSGNLYIVLKVADKDDSTK
RMAAIKEVDGLKDASENDFSYAWNTENTELTLTSKEGGKFVTGTVKLTRKDSKEEVTAAV
KAATPFYKKWWFWTIIVAFVAIVGGVAFYFVKKRQQA
>WP_122225418.1 hypothetical protein [Candidatus Phytoplasma solani]
MQNTKKSLVIKLTTLFVVAFVSLFAATSAFAAFGSKDLPSGTETKEVAISTDDVTNQSEL
VKALKKIEALKDVTEKDFDAVLSTDKREITLKSKDGGQFKAGEIKVKRRDLNDTEKAEKE
AEKGSFWTSTLFIVLYVVAGVLVVAGVAFFVIKKRRQ
>AIZ66953.1 antigenic membrane protein [Candidatus Phytoplasma solani]
MQNTKKSLVIKLTTLFVVAFVSLFATTSAFAAFGSKDLPSGTETKEVAISTDDVTNQSEL
VKALKKIEALKDVTEKDFDAVLSTDKREITLKSKDGGQFKAGEIKVKRRDLNDTEKAEKE
AEKGSFWTSTLFIVLYVVAGVLVVAGVAFFVIKKRRQ
>AIZ66954.1 antigenic membrane protein [Candidatus Phytoplasma solani]
MQNTKKSLVTKLTTLFVVAFVSLFAATSAFAAFGSKDLPSGTETKEVAISTDDVTNQSEL
VKALKKIEALKDVTEKDFDAVLSTDKREITLKSKDGGQFKAGEIKVKRRDLNDTEKAEKE
AEKGSFWTSTLFIVLYVVAGVLVVAGVAFFVIKKRRQ
>AKR18038.1 antigenic membrane protein, partial [Candidatus Phytoplasma solani]
MQNTKKSLVIKLTTLFVVAFVSLFAATSAFAAFGSKDLPSGTDTKEVAISTDDVTNQSEL
VKALKKIEALKDVTEKDFDAVLSTDKREITLKSKDGGQFKAGEIKVKRRDLNDTEKAEKE
AEKGSFWTSTLFIVLYVVAGVLVVAGVAFFVIKKRR
>AVQ05133.1 stolbur antigenic membrane protein [Candidatus Phytoplasma solani]
MQNTKKSLVIKLTTLFVVAFVSLFAATSAFAAFGSKDLPSRTETKEVAISTDDVTNQSEL
VKALKKIEALKDVTEKDFDAVLSTDKREITLKSKDGGQFKAGEIKVKRRDLNDTEKAEKE
AEKGSFWTSTLFIVLYVVAGVLVVAGVAFFVIKKRKQ
>AIZ66958.1 antigenic membrane protein [Candidatus Phytoplasma solani]
MQNTKKSLVTKLTTLFVVAFVSLFAATSAFAAFGSKDLPSGTETKEVAISTDDVTNQSEL
VKALKKIEALKDVKENDFDAVLSTDKREITLKSKDGGQFKAGEIKVKRRDLNDTEKAEKE
AEKGSFWTSTLFIVLYVVAGVLVVAGVAFFVIKKRRQ
>AGK63513.1 antigenic membrane protein [Candidatus Phytoplasma solani]
MQNTKKSLVTKLTTLFVVAFVSLFAATSAFAAFGGKDLPTGTDTKEVAISTDDVTNQSEL
VKALKKIEALKDVTEKDFDAVLSTDKREITLKSKDGGQFKAGEIKVKRRDLNDTEKAEKE
AEKGSFWTSTLFIVLYVVAGVLVVAGVAFFVIKKRRQ
>AVQ05137.1 stolbur antigenic membrane protein [Candidatus Phytoplasma solani]
MQNTKKSLVIKLTTLFVVAFVSLFATTSPFAAFGSKDLPSRTETKEVAISTDDVTNQSEL
VKALKKIEALKDVTEKDFDAVLSTDKKEITLKSKDGGQFKAGEIKVKRRDLNDTEKAEKE
AEKGSFWTSTLFIVLYVVAGVLVVAGVAFFVIKKRRQ
>AGK63512.1 antigenic membrane protein [Candidatus Phytoplasma solani]
MQNTKKSLVTKLTTLFVVAFVSLFAATSAFAAFGGKDLPTGTDTKEVAISADDVTNQSEL
VKALKKIEALKDVTEKDFDAVLSTDKREITLKSKDGGQFKAGEIKVKRRDLNDTEKAEKE
AEKGSFWTSTLFIVLYVVAGVLVVAGVAFFVIKKRRQ
>AIZ66918.1 antigenic membrane protein [Candidatus Phytoplasma solani]
MQNTKKSLVTKLTTLFVVAFVSLFAATSAFAAFGSKDLPSGTETKEVAISTDDVTNQSEL
VKALKKIEALKDVKENDFDAVLSTDKREITLKSKDGGQFKAGEIKVKRRDLNDTEKAEKE
AEKGSLWTSTLAIVLYVVAGVLVVAGVAFFVIKKRRQ
>AGK63515.1 antigenic membrane protein [Candidatus Phytoplasma solani]
MQNTKKSLVTKLTTLFVVAFVSLFAATSAFAAFGGKDLPTGTDTKEVAISTDDVTNQNQS
ELVKALKKIEALKDVTEKDFDAVLSTDKREITLKSKDGGQFKAGEIKVKRRDLNDTEKAE
KEAEKGSFWTSTLFIVLYVVAGVLVVAGVAFFVIKKRRQ
>ANA11641.1 antigenic membrane protein, partial [Candidatus Phytoplasma solani]
MQNXKKSLVTKLTTLFVVAFVSLFAATSAFAAFGGKDLPTGTDTKEVAISTDDVTNQNQS
ELVKALKKIEALKDVTEKDFDAVLSTDKREITLKSKDGGQFKAGEIKVKRRDLNDTEKAE
KEAEKGSFWTSTLFIVLYVVAGVLVVAGVAFFVIKKRRQ
>AKR18034.1 antigenic membrane protein, partial [Candidatus Phytoplasma solani]
MQNTKKSLVTKLTTLFVVAFVSLFAATSAFAAFGGKDLPTGTDTKEVAISTDDVTNQNQS
ELVKALKKIEALKDVTEKDFDAVLSTDKREITLKSKDGGQFKAGEIKVKRRDLNDTEKAE
KEAEKGSFWTSTLFIVLYVVAGVLVVAGVAFFVIKKRR
>AKR18043.1 antigenic membrane protein, partial [Candidatus Phytoplasma solani]
MQNTKKSLVTKLTTLFVVAFVSLFAATSAFAAFGGKDLPTGTDTKEVAISTDDVTNQNQS
ELVKALKKIEALKDVTEKDFDAVLSSDKREITLKSKDGGQFKSGEIKVKRRDLNDTEKAE
KEAEKGSFWTSTLFIVLYVVAGVLVVAGVAFFVIKKRRQ
>AJF83913.1 antigenic membrane protein [Candidatus Phytoplasma solani]
MQNTKKSLVTKLTTLFVVAFVSLFAATSAFAAFGGKDLPTETDTKEVAISTDDVANQNQS
ELVKALKKIEALKDVTEKDFDAVLSTDKREITLKSKDGGQFKAGEIKVKRRDLNDTEKAE
KEAEKGSFWTSTLFIVLYVVAGVLVVAGVAFFVIKKRRQ
>AVQ05127.1 stolbur antigenic membrane protein [Candidatus Phytoplasma solani]
MQNTKKSLVIKLTTLFVVAFVSLFAATSPFAAFGRKNLPSGTKTKKVAITTNDVTNQSEL
VKALKKIDALKDVKKNDFDPSLSSDKKKITLKSKDGGQFKTGEIKVKRKDLNDTEKAEKK
AEKGSLWTSTLAIVLYVVAGVLFVAGVAFFVIKKRRQ
>AVQ05132.1 stolbur antigenic membrane protein [Candidatus Phytoplasma solani]
MQNTKKSLVTKLTTLFVVAFVSLFAATSPFAAFGSKDLPSRTETKEVAITIEDVTNQSEL
VKALKKIEALKDVKENDFDASLNTTDKKEITLKSKDGGQFKAGEIKVKRRDLTDTEKAEK
EAEKGSIWTSTLAIVLYVVAGVLFVAGVAFFVIKKKKQ
>AVQ05136.1 stolbur antigenic membrane protein [Candidatus Phytoplasma solani]
MQNTKKSLVIKLTTLFVVAFVSLFAATSLFAAFGSKDLPSGTETKEVAISTDDVTNQSEL
VKALKKIDALKDVKENDFDPSLSSDKKEITLKSKDGGQFKTGEIKVKRRDLNDTEKAEKE
AEKGSLWTSTLAIVLYVVAGVLVVAGVAFFVIKKRRQ
>AMV75264.1 stolbur antigenic membrane protein [Candidatus Phytoplasma solani]
MQNTKKSLVIKLTTLFVVAFVSLFAATSAFAAFGSKDLPTGTDTKEVAISPDDVTNQSEL
VKALKKIEALKDVKENDFDASLSSDKKEINLESKDGGQFKSGKIKVKRKDLTDTEKAEKE
AEKGSSWTSTLAIVLYVVAGVLFVAGVAFFVIKKRKQ
>SNR20497.1 Antigenic membrane protein AMP [Candidatus Phytoplasma solani]
MQNTKKSLVTKLTTLFVVAFVSLFAATSAFAFGSKELPTGTDTKEVAISTDDVTNPSELV
KALKKIEALKDVTEKDFEASLSTDKKEITLRSKDGGQFKSGEIKVKRRDLTDTEKAEKEA
EKGSFWTSTLFIVLYVVAGVLVVAGVAFFVIKKRRQ
>AVQ05130.1 stolbur antigenic membrane protein [Candidatus Phytoplasma solani]
MQNTKKSLVTKLTTLFVVAFVSLFAATSPFAAFGSKDLPSRTDTKEVAISPDDVTNQSEL
VKALKKIEALKDVKENDFDASLSSDKKEITLKSKDGGQFKSGEIKVKRRDLTDTEKAEKE
AEKGSFWTSTLVIVLYVVAGVLVVAGVAFFVIKKRRQ
>SNR20525.1 Antigenic membrane protein AMP [Candidatus Phytoplasma solani]
MQNAKKSLVTKLTTLFVVAFVSLFAATSAFAFGSKELPTGTDTKEVAISTDDVTNPSELV
KALKKIEALKDVTEKDFEASLSTDKKEITLRSKDGGQFKSGEIKVKRRDLTDTEKAEKEA
EKGSFWTSTLFIVLYVVAGVLVVAGVAFFVIKKRRQ
>AKK23553.1 antigenic membrane protein [Candidatus Phytoplasma solani]
MQNTKKSLVTKLTTLFVVAFVSLFAATSAFAALGSKDLPSGTETKEVAISIDDVTNQSEL
VKALKKIDALKDVKENDFDASLNTTDKKEITLKSKDGGQFKPGEIKVKRRDLTDTEKAEK
EAQKEAEKGSFWTSTLFIVLYVVAGVLVVAGVAFFVIKKRRQ
>AFN67015.1 antigenic membrane protein [Candidatus Phytoplasma solani]
MQNTKKSLVTKLTTLFVVAFVSLFAATSAFAAVGSKDLPSGTETKEVAISIDDVTNQSEL
VKALKKIDALKDVKENDFDASLNTTDKKEITLKSKDGGQFKPGEIKVKRRDLTDTEKAEK
EAQKEAEKGSFWTSTLFIVLYVVAGVLVVAGVAFFVIKKRRQ
>CBL82424.1 antigenic membrane protein [Candidatus Phytoplasma solani]
MQNTKKSLVTKLTTLFVVAFVSLFAATSAFAAFGGKDLPTGTDTKEVAISTDDVTNQNQS
ELVKALKKIDALKDVTEKDFDAVLSTDKREITLKSKDGGQFKAGEIKVKRRDLNDTEKAE
KEAEKGSLWTSTPFIVFYVVAGVLVVAGVAFFVIKKRRQ
>AVQ05138.1 stolbur antigenic membrane protein [Candidatus Phytoplasma solani]
MQNTKKSLVIKLTTLFVVAFVSLFAATSAFAAFGSKDLPSGTETKEVAISTDDVTNQSEL
VKALKKIDALKDVKENDFDPSLSSTDKKEITLKSKDGGQFKTGEIKVKRRDLNDTEKAEK
EAEKGSFWTSTLFIVLYVVAGVLVVAGVAFFVIKKRRQ
>SPN69340.1 antigenic membrane protein [Candidatus Phytoplasma solani]
MQNTKKSLVTKLTTLFVVAFVSLFAATSAFAAFGGKDLPTGTETKEVAISTDDVTNQSEL
VKALKKIDALKDVKENDFDPSLSSDKKEITLKSKDGGQFKTGEIKVKRRDLNDTEKAEKE
AEKGSLWTSTPFIVFYVVAGVLVVAGVAFFVIKKRRQ
>AVA29660.1 Stamp [Candidatus Phytoplasma solani]
MQNTKKSLVIKLTTLFVVAFVSLFAATSAFAAFGSKDLPSGTETKEVAISTDDVTNQSEL
VKALKKIDALKDVKENDFDPSLSSDKKEITLKSKDGGQFKTGEIKVKRRDLNDTEKAEKE
AEKGSLWTSTLAIVLYVVAGVLVVAGVAFFVIKKRRQ
>CBL82419.1 antigenic membrane protein [Candidatus Phytoplasma solani]
MQNTKKSLVIKLTTLFVVAFVSLFAAISAFAAFGSKDLPSGTETKEVAISTDDVTNQSEL
VKALKKIDALKDVKENDFDPSLSSDKKEITLKSKDGGQFKTGEIKVKRRDLNDTEKAEKE
AEKGSLWTSTLAIVLYVVAGVLVVAGVAFFVIKKRRQ
>AMV75266.1 stolbur antigenic membrane protein [Candidatus Phytoplasma solani]
MQNTKKSLVTKLTTLFVVAFVSLFAATSAFAAFGSKDLPTGTDTKEVAISADDVTNQSEL
VKALKKIEALKDVKENDFDALLSSDKKEITLKSKDGGQFKSGEIKVKRRDLTDTEKAEKE
AEKGSFWTSTLFIVLYVVAGVLVVAGVAFFVIKKRRQ
>AVQ05128.1 stolbur antigenic membrane protein [Candidatus Phytoplasma solani]
MQNTKKSLVTKLTTLFVVAFVSLFAATSLFAAFGGKNFPPRTDTKKVAISPNDVTNQSEL
VKALKKIDALKDVKENDFDSSLSSDKKEITLESKDGGQFKSGEIKVKRRDLTDTEKAEKE
AEKGSFWTSTLAIVLYVVAGVLVVAGVAFFVIKKRRQ
>SNR20549.1 Antigenic membrane protein AMP [Candidatus Phytoplasma solani]
MQNTKKSLVTKLTTLFVVAFVSLFAATSAFAAFGSKDLPTGTDTKEVAISADDVTNQSEL
VKALKKIEALKDVKENDFDASLSSDKKEITLKSKDGGQFKSGEIKVKRRDLTDTEKAEKE
AEKGSFWTSTLFIVLYVVAGVLVVAGVAFFVIKKRRQ
>AMV75270.1 stolbur antigenic membrane protein [Candidatus Phytoplasma solani]
MQNTKKSLVTKLTTLFVVAFVSLFAATSAFAAFGSKDLPTGTDTKEVAISADDVTNQSEL
VKALKKIEALKDVKENDFDASLSPDKKEITLKSKDGGQFKSGEIKVKRRDLTDTEKAEKE
AEKGSFWTSTLFIVLYVVAGVLVVAGVAFFVIKKRRQ
>CBL82416.1 antigenic membrane protein [Candidatus Phytoplasma solani]
MQNTKKSLVIKLTTLFVVAFVSLFAATSAFAAFGSKDLPSGTETKEVAISIDDVTNQSEL
VKALKKIDALKDVKENDFDPSLSSDKKEITLKSKDGGQFKTGEIKVKRRDLNDTEKAEKE
AEKGSLWTSTLAIVLYVVAGVLVVAGVAFFVIKKRRQ
>AMV75268.1 stolbur antigenic membrane protein [Candidatus Phytoplasma solani]
MQNTKKSLVIKLTTLFVVAFVSLFAATSAFAAFGSKDLPSGTETKEVAISTDDVTNQSEL
VKALKKIDALKDVKENDFDPSLSSDKKEITLKSKDGGQFKSGEIKVKRRDLTDTEKAEKE
AQKEAEKGSFWTSTLFIVLYVVAGVLVVAGVAFFVIKKRRQ
>SNR20510.1 Antigenic membrane protein AMP [Candidatus Phytoplasma solani]
MQNTKKSLVTKLTTLFVVAFVSLFAATSAFAAFGSKDLPTGTDTKEVAISADDVTNQSEL
VKALKKIEALKDVKENDFDPSLSPDKKEITLKSKDGGQFKSGEIKVKRRDLTDTEKAEKE
AEKGSFWTSTLFIVLYVVAGVLVVAGVAFFVIKKRRQ
>SNR20512.1 Antigenic membrane protein AMP [Candidatus Phytoplasma solani]
MQNTKKSLVTKLTTLFVVAFVSLFAATSAFAAFGGKELPSGTETKEVAISIDDVTNQSEL
VKALKKIEALKDVKENDFEASLSTDKTEIILKSKDGGQFKPGDIKVKRRDLNDTEKAEKK
AQKGSFWTSTLFIVLYVAGVLVVAGVAFFVIKKRRQ
>AGK63505.1 antigenic membrane protein [Candidatus Phytoplasma solani]
MQNTKKSLVTKLTTLFVVAFVSLFAATSAFAAFGGKDLPTGTDTKEVAISADDVTNQSEL
VKALKKIEALKDVKENDFDPSLSPDKKEITLKSKDGGQFKSGEIKVKRRDLTDTEKAEKE
AEKGSFWTSTLFIVLYVVAGVLVVAGVAFFVIKKRRQ
>CBL82413.1 antigenic membrane protein [Candidatus Phytoplasma solani]
MQNTKKSLVTKLTTLFVVAFVSLFAATSAFAAFGGKDLPTGTETKEVAISPDDVTNQSEL
VKALKKIDALKDVKENDFDPSLSSDKKEITLKSKDGGQFKTGEIKVKRRDLNDTEKAEKE
AEKGSLWTSTLAIVLYVVAGVLVVAGVAFFVIKKRRQ
>SNR20504.1 Antigenic membrane protein AMP [Candidatus Phytoplasma solani]
MQNTKKSLVTKLTTLFVVAFVSLFAATSAFAAFGGKDLPTGTDTKEVAISADDVTNPSEL
VKALKKIEALKDVKENDFDASLSSDKKEITLKSKDGGQFKSGEIKVKRRDLTDTEKAEKE
TEKGSFWTSTLFIVLYVVAGVLVVAGVAFFVIKKRRQ
>AIZ66922.1 antigenic membrane protein [Candidatus Phytoplasma solani]
MQNTKKSLVTKLTTLFVVAFVSLFAATSAFAAFGSKDLPSGTETKEVAISIEDVTNQSEL
VKALKKIEALKDVKENDFDASLNTTDKKEITLKSKDGGQFKAGEIKVKRRDLTDTEKAEK
EAEKGSIWTSTLAIVLYVVAGVLVVAGVAFFVIKKRRQ
>AVQ05129.1 stolbur antigenic membrane protein [Candidatus Phytoplasma solani]
MQNTKKSLVTKLTTLFVVAFVSLFAATSAFAAFGSKDLPSRTDTKEVAISADDVTNQSEL
VKALKKIEALKDVKENDFDASLSSTNKKKITLKSKDGGQFKAGEIKVKRRDLNDTEKAEK
EAEKGSLWTSTLAIVLYVVAGVLVVAGVAFFVIKKRRQ
>AHU86404.1 stolbur antigenic membrane protein [Candidatus Phytoplasma solani]
MQNTKKSLVTKLTTLFVVAFVSLFAATSAFAAFGSKDLPSGTETKEVAISIDDVTNQSEL
VKALKKIDALKDVKENDFDASLNTTDKKEITLKSKDGGQFKPGEIKVKRRDLTDTEKAEK
EAQKEAEKGSFWTSTLFIVLYVVAGVLVVAGVAFFVIKKRRQ
>AMV75267.1 stolbur antigenic membrane protein [Candidatus Phytoplasma solani]
MQNTKKSLVTKLTTLFVVAFVSLFAATSAFAAFGSKDLPTGTDTKEVAISPDDVTNQSEL
VKALKKIEALKDVKENDFDASLSSDKKEINLESKDGGQFKSGKIKVKRRDLTDTEKAEKE
AEKGSSWTSTLAIVLYVVAGVLVVAGVAFFVIKKRRQ
>AFN67010.1 antigenic membrane protein [Candidatus Phytoplasma solani]
MQNTKKSLVTKLTTLFVVAFVSLFAATSAFAAFGSKDLPSGTETKEVAISIDDVTNQNEL
VKALKKIDALKDVKENDFDASLNTTDKKEITLKSKDGGQFKPGEIKVKRRDLTDTEKAEK
EAQKEAEKGSFWTSTLFIVLYVVAGVLVVAGVAFFVIKKRRQ
>AII01983.1 antigenic membrane protein [Candidatus Phytoplasma solani]
MQNTKKSLVTKLTTLFVVAFVSLFAATSAFAAFGSKDLPSGTETKEVAISIDDVTNQSEL
VKALKKIDALKDVKENDFDASLNTTDKKEITLKSKDGGQFKPGEIKVKRRDLTDTEKAEK
EAQKEAEKGSFWTSTLFIVLYVVAGVLVVAGVAFFVIKKRKQ
>AGK63511.1 antigenic membrane protein [Candidatus Phytoplasma solani]
MQNTKKSLVTKLTTLFVVAFVSLFAATSAFAAFGGKDLPTGTDTKEVAISADDVTNQSEL
VKALKKIDALKDVKENDFDVSLSSDKKEINLESKDGGQFKSGKIKVKRRDLTDTEKAEKE
AEKGSLWTSTLFIVLYVVAGVLVVAGVAFFVIKKRRQ
>AMV75265.1 stolbur antigenic membrane protein [Candidatus Phytoplasma solani]
MQNTKKSLVTKLTTLFVVAFVSLFAATSAFAAFGGKDLPTGTDTKEVAISPDDVTNQSEL
VKALKKIEALKDVKENDFDASLSSDKKEINLESKDGGQFKSGKIKVKRRDLTDTEKAEKE
AEKGSSWTSTLAIVLYVVAGVLVVAGVAFFVIKKRRQ
>SNR20508.1 Antigenic membrane protein AMP [Candidatus Phytoplasma solani]
MQNTKKSLVTKLTTLFVVAFVSLFAATSAFAAFGSKDLPTGTNTKEVAISADDVTNQSEL
VKALKKIDALKDVKENDFDVSLSSDKKEINLESKDGGQFKSGKITVKRRDLTDTEKAEKE
AEKGSLWTSTLFIVLYVVAGVLVVAGVAFFVIKKRRQ
>AKK23556.1 antigenic membrane protein [Candidatus Phytoplasma solani]
MQNTKKSLVTKLTTLFVVAFVSLFAATSAFAAFGGKDLPTGTNTKEVAISADDVTNQSEL
VKALKKIDALKDVKENDFDVSLSSDKKEINLESKDGGQFKSGKITVKRRDLTDTEKAEKE
AEKGSLWTSTLFIVLYVVAGVLVVAGVAFFVIKKRRQ
>AFN67013.1 antigenic membrane protein [Candidatus Phytoplasma solani]
MQNTKKSLVTKLTTLFVVAFVSLFAATSAFAAFGGKDLPSGTDTKEVAISTDDVTNQNQS
ELVKALKKIDALKDVKENDFDASLNTTDKKEITLKSKDGGQFKSGEIKVKRRDLTDTEKA
EKEAQKEAEKGSFWTSTLFIVLYVVAGVLVVAGVAFFVIKKRRQ
>AFN67012.1 antigenic membrane protein [Candidatus Phytoplasma solani]
MQNTKKSLVTKLTTLFVVAFVSLFAATSAFAAFGGKDLPSGTDTKEVAISTDDVTNQNQS
ELVKALKKIDALKDVKENDFDASLNTTDKKEITLKSKDGGQFKPGEIKVKRRDLTDTEKA
EKEAQKEAEKGSFWTSTLFIVLYVVAGVLVVAGVAFFVIKKRRQ
>AIZ66964.1 antigenic membrane protein [Candidatus Phytoplasma solani]
MQNTKKSLVTKLTTLFVVAFVSLFAATSAFAAFGGKDLPSGTDTKEVAISTDDVTNQNQS
ELVKALKKIDALKDVKENDFDASLNATDKKEITLKSKDGGQFKPGEIKVKRRDLTDTEKA
EKEAQKEAEKGSFWTSTLFILLYVVAGVLVVAGVAFFVIKKRRQ
>AFN67011.1 antigenic membrane protein [Candidatus Phytoplasma solani]
MQNTKKSLVTKLTTLFVVAFVSLFAATSAFAAFGGKDLPSGTDTKEVAISTDDVTNQNQS
ELVKALKKIDALKDVKENDFDASLNATDKKEITLKSKDGGQFKPGEIKVKRRDLTDTEKA
EKEAQKEAEKGSFWTSTLFIVLYVVAGVLVVAGVAFFVIKKRRQ
>AFN67016.1 antigenic membrane protein [Candidatus Phytoplasma solani]
MQNTKKSLVTKLTTLFVVAFVSLFAATSAFAAFGGKDLPSGTDTKEVAISTDDVTNQNQS
ELVKALKKIDALKDVKENDFDASLNATDKKEITLKSKDGGQFKPGEIKVKRRDLTDTEKA
EKEAQKAAEKGSFWTSTLFIVLYVVAGVLVVAGVAFFVIKKRRQ
>AFN67014.1 antigenic membrane protein [Candidatus Phytoplasma solani]
MQNTKKSLVTKLTTLFVVAFVSLFAATSAFAAFGGKDLPSGTDTKEVAISTDDVTNQNQS
ELVKALKKIDALKDVKENDFDASLNTTDKKEITLKSKDGGQFKPGEIKVKRRDLTDTEKA
EKEAQKEAEKGSFWTSTFFIVLYVVAGVLVVAGVAFFVIKKRRQ
>AKK23550.1 antigenic membrane protein [Candidatus Phytoplasma solani]
MQNTKKSLVTKLTTLFVVAFVSLFAATSAFAAFGGKDLPSGTDTKEVAISTDDVTNQNQS
ELVKALKKIDALKDVKENDFDASLNTTDKKEITLKSKDGGQFKPGEIKVKRRDLTDAEKA
EKEAQKEAEKGSFWTSTFFIVLYVVAGVLVVAGVAFFVIKKRRQ
>AKK23549.1 antigenic membrane protein [Candidatus Phytoplasma solani]
MQNTKKSLVTKLTTLFVVAFVSLFAATSAFAAFGGKDLPSGTDTKEVAISTDDVTNQNQS
ELVKALKKIDALKDVKENDFDASLNTTDKKEITLKSKDGGQFKPGEIKVKRRDLTDKEKA
EKEAQKEAEKGSFWTSTFFIVLYVVAGVLVVAGVAFFVIKKRRQ
>AVQ05131.1 stolbur antigenic membrane protein [Candidatus Phytoplasma solani]
MQNTKKSLVIKLTTLFVVAFVSLFAATSAFAAFGRKNFPPGTKTKKVAITPNDVTNQSEL
VKALKKIDALKDVKKKDFDPFLNPNKKKITLKSKDGGQFKTGEIKVKRRDLNDTEKAEKE
AEKGSLWTSTLAIVLYVVAGVLVVAGVAFFVIKKKKQ
>AKK23552.1 antigenic membrane protein [Candidatus Phytoplasma solani]
MQNTKKSLVTKLTTLFVVAFVSLFAATSAFAAFGGKDLPSGTDTKEVAISTDDVTNQNQS
ELVKALKKIDALKDVKENDFDASLNTTDKKEITLKSKDGGQFKPGEIKVKRKDLTDAEKA
EKEAQKEAEKGSFWTSTFFIVLYVVAGVLVVAGVAFFVIKKRKQ
>QKI31753.1 stolbur antigenic membrane protein [Candidatus Phytoplasma solani]
MQNTKKSLVFKLTTLFVVAFVSLFAATSPFAAFGSKDFPSGTETKEVAFPPNDVTNQREL
VKALKKIDPLKNVKKNDFDPSLSPHKKKKTLKSKDGGQFKTGEIKVKPQNLNDTEKAQKE
AEKGSLWTSTPAIVLYVVAGVLVVAGVAFFVIKKKKQ
>AMV75269.1 stolbur antigenic membrane protein [Candidatus Phytoplasma solani]
MQNTKKSLVTKLTTLFVVAFVSLFAATSAFAAFGSKDLPSGTETKEVAISADDVTNQSEL
VKALKKIDALKDVKENDFDASLNTTDKKEITLKSKDGGQFKSGEIKVKRRDLTDTEKAEK
KAEKEAEKGSFWTSTLAIVLYVVAGVLVVAGVAFFVIKKRRQ
>AYP64681.1 antigenic membrane protein [Candidatus Phytoplasma meliae]
MQNKSVQKSLITKLTTLFAVIALSLGLVVSSSVFAVSKDLSTLNDTEKKVTLKADDAADKTKVVAELKKVDSLKEITESD
IDSVTPSPDKSKITVKAKADSSKVSGQVDLTRVDPSSDAAKAAAEKWYAKWWVWALVAAVVATIIGVSYYVVKKRQQK
>AYP64683.1 antigenic membrane protein [Candidatus Phytoplasma meliae]
MQNKNVQKSLITKLTTLFAVIALSLGLVVSSSVFAVSKDLSTLNDTEKKVTLKADDAADKTKVVAELKKVDSLKEITESD
IDSVTPSPDKSKITVKAKADSSKVSGQVDLTRVDPSSDAAKAAAEKWYAKWWVWALVAAVVATIIGVSYYVVKKRQQK
>AYP64682.1 antigenic membrane protein [Candidatus Phytoplasma meliae]
MQNKNVQKSLITKLTTLFAVIALSLGLVVSSSVFAASKDLSTLNDTEKKVTLKADDAADKTKVVAELKKVDSLKEITESD
IDSVTPSPDKSKITVKAKADSSKVSGQVDLTRVDPSSDAAKAAAEKWYAKWWVWALVAAVVATIIGVSYYVVKKRQQK
>AYP64688.1 antigenic membrane protein [Candidatus Phytoplasma meliae]
MQNKNVQKSLITKLTTLFAVIALSLGLVVSSSVFAVSKDLSTLTDTEKKVTLKADDAADKTKVVAELKKVDSLKEITESD
IDSVTPSTDKSKITVKAKADSSKVSGQVDLTRVDPSSDAAKAAAEKWYAKWWVWALVAAVVATIIGVSYYVVKKRQQK
>AYP64687.1 antigenic membrane protein [Candidatus Phytoplasma meliae]
MQNKNVQKSLITKLTTLFAVIALSLGLVVSSSVFAVSKDLSTLTDTEKKVTLKADDAADKTKVVAELKKVDSLKEITESD
IDSVTPSTDKSKITVKAKADSSKVSGQVDLTRVDPSSDAAKAAAEKWYAKWWVWALVAAVVATIIGVSYCVVKKRQQK
>AYP64686.1 antigenic membrane protein [Candidatus Phytoplasma meliae]
MQNKNVQKSLITKLTTLFAVIALSLGLVVSSSVFAVSKDLSTLTDTEKKVTLKADDAADKTKVVAELKKVDSLKEITESD
IDSVTPSTDKSKITVKAKADSSKVSGQVDLTRVDPSSDAAKAAAGKWYAKWWVWALVAAVVATIIGVSYYVVKKRQQK
>AYP64684.1 antigenic membrane protein [Candidatus Phytoplasma meliae]
MQNKNVQKSLITKLTTLFAVIALSLGLVVSSSVFAVSKDLSTLTDTEKKVTLKADDAVDKTKVVAELKKVDSLKEITESD
IDSVTPSTDKSKITVKAKADSSKVSGQVDLTRVDPSSDAAKAAAEKWYAKWWVWALVAAVVVTIIGVSYYVVKKRQQK
>AYP64679.1 antigenic membrane protein [Candidatus Phytoplasma meliae]
MQNKNVQKSLITKLTTLFAVIALSLGLVVSSSVFASSKDLSTLTDTEKKVTLKADDAADKTKVVAELKKVDSLKEITESD
IDSVTPSTDKSKITVKAKADSSKVSGQVDLTRVDPSSDVAKAAAEKWYAKWWVWALVAAVVATIIGVSYYVVKKRQQK
>AYP64680.1 antigenic membrane protein [Candidatus Phytoplasma meliae]
MQNKNVQKSLITKLTTLFAVIALSLGLVVSSSVFAASKDLSTLTDTEKKVTLKADDASDKTKVVAELKKVDSLKEITESD
IDSVTPSTDKSKITVKAKADSSKVSGQVDLTRVDPSSDAAKAAAEKWYAKWWVWALVTAVVATIIGVSYYVVKKRQQK
>AYP64685.1 antigenic membrane protein [Candidatus Phytoplasma meliae]
MQNKNVQKSLITKLTTLFAVIALSLGLVVSSSVFADSKDLSTLTDTEKKVTLKANDAADKTKVVAELKKVDSLKEITESD
IDSVTPSTDKSKITVKAKADSSKVSGQVDLTRVDPSSDAAKAAAEKWYAKWWVWALVAAVVATIIGVSYYVVKKRQQK
>AYP64676.1 antigenic membrane protein [Candidatus Phytoplasma meliae]
MQNKNVQKSLITKLTTLFAVIALSLGLVVSSSVFADSGKKDLSTLNDTEKKVTLKADDAADKAKVVAELKKVDSLKEITE
SDIDSVALSADKSKITVKAKADSSKVSGQVDLTRVDPSSDAAKAAAEKWYAKWWVWALVAAVVATIIGVSYYVVKKRQQK
>AYP64678.1 antigenic membrane protein [Candidatus Phytoplasma meliae]
MQNKNVQKSLITKLTTLFAVIALSLGLVVSSSVFADSGKKDLSTLIDTEKKVTLKADDAADKAKVVAELKKVDSLKEITE
SDIDSVALSADKSKITVKAKADSSKVSGQVDLTRVDPSSDAAKAAAEKWYAKWWVWALVAAVVATIIGVSYYVVKKRQQK
