# Supplementary material for: Comparison of Current Methods for Signal Peptide Prediction in Phytoplasmas
Source: Front Microbiol. 2021 Mar 25;12:661524. doi: 10.3389/fmicb.2021.661524 (PMC8026896; doi:10.3389/fmicb.2021.661524)
Supplement: Supplementary Material 1 — Sequences used in this study, grouped as fasta files. [file Data_Sheet_13.ZIP › AYWB_042.fasta]

>ABC65159.1 conserved hypothetical protein [Aster yellows witches'-broom phytoplasma AYWB]
MKKTIKKNIIIFICFTLLVFCFFIIFCKNSKNEKPFTCFKNPNNSLQLTRKLAYLGLNQF
VNGLESDQFKEQYLLIFNGDSSFFENDVLSCSLKTASTPLIQGTLDFLSQQLKRKFNLII
NDKHLLSSFLFDNNPIDLEMKNNNYHFFIQKPEDTKGDGYCFFHALIFLLKKKNLFSENI
IKDSFDKIDLSKNNYNIIDKIKKLKEKS
>WP_024563502.1 hypothetical protein [Wheat blue dwarf phytoplasma]
MKQTIKKNIIIFICFAFLIFCFFIIFYKNPKNKKPFTCFKNPDNSFQLTRKLAYLGLNQF
VNGLENDQFKEQYLLIFNGDSSFFENDVLSCSLRTASTPLIQGTLDFLGQQLKRKFNLII
NDKNLLSSFLFDNNPIDLKMKNNNYHFFIEKPEDTKGDGYCFFHALIFLLKEKNLFSENI
INDSFDKIDLSKNSYNILNKIKKIKEKS
>WP_015638193.1 hypothetical protein [Candidatus Phytoplasma australiense]
MKKKIKNFIIICFCFILLTFCFVKFVFSKPDTSPSLVYVSKPKKFQNIPLTRQLAYLGLN
QFIDGLDDNQFQSLYLTILQGDQEFFENDVLNCSLKTATTPLIQGTLDFLSQRLNQKFNL
IINDCNSLSSVGLGRSVDLKMQNNSYHFFIKKSSDTLGDGYCFFHALIFVLREKGFILEY
IINISFDKIDLVSNNQKIIKKIQKYKQI
>RMI88729.1 putative effector [Candidatus Phytoplasma solani]
MPKIIRKENIIVYFFLFLSVFCCLLCTIQCLEFIYKNKTIKKPLTPSLEETQTKFVLTQK
LAYLGLNQFIDGLYKNQFKEKYVNIFRGDGVLFEDKVLNGTLGTASTPLIQGTLDFLAQL
LKQKLNLIVNDIHYLSSFNSYNQVIDLKMRNNGGNHFYIHKPQDTQGDGYCFFHAIIFLL
KKKSYY
>CCP87939.1 conserved hypothetical protein [Candidatus Phytoplasma solani]
MPKIIRKENIIVYFFLFLSVFCCLLCTIQCLEFIYKNKTIKKPLTPSLEETQTKFVLTQK
LAYLGLNQFIDGLYKNQFKEKYVNIFRGDGVLFEDKVLNGTLGTASTPLIQGTLDFLAQL
LKQKLNLIVNDIHYLSSFNSYNQVIDLKMRNNGGNHFYIHKPQDTQGDGYCFFHAIIFLL
KEKVLLLEQIINNFFAKFDLITTNQKIINEIKKIKAN
>WP_152309859.1 hypothetical protein ['Cynodon dactylon' phytoplasma]
MNKKIKINKIFLFFLILIFFIFFIIFCILYIKRNRSFYINKKDKRQIDFLNKNQLNVEKD
IEIQELKPKKSELELAKKLAYLSLKQFEEGLSNSRYQEDYKNIIIGDPEKFKENVLNGTL
STVSTSLIKGSIDFLSKILNREINLIINDNFVLSSCLINPLDHKQSKNTINLKLRNKNDS
HFFIEEPNDTPGDGYCFFHALIFSLDKTVMNWRNIIDKYLN
>WP_111961379.1 hypothetical protein [Candidatus Phytoplasma oryzae]
MCKINKKIKIKKIISFSLLTCILFAIILYIILKNKEKKNYVKKDIYSKYSNNLILDNKSK
TKNLIFVQNLAYLGLKQFKEGLLDHNCKKKYQNIIKGDSDTFEKNVLNGTLNTASTSLMQ
GTIDFLSKKLNRKIYLIINDVHMLSSIYPLNSDDIQNIVNIKLCNKSYNEDNYHFYIQEE
NDTPGDGYCFFHSLRFALNQEINNWENIIKEDLNFQLKEINT
>WP_153369360.1 hypothetical protein ['Saccharum officinarum' phytoplasma SCGS]
MNKKCKTKKNIIFTFIFIISILSISIIYKKNENIKIKKEEIYSILDQKSDSKKLEDLIFV
QKLAYLGLKQFQYGLLDDDYKKLYQNIVKGDMDRFEENVLNGTLSTASTPLIQGTIDFLS
KKLNKKINIILKTERKMKSLESHVLSSIYKLENIKNKNNKDNTINVKLCNINNSHFYVEK
PNDTPGDGYCFFHALSFILDKKIPNWKNIIEKDLNFDLKKIKKNQ
>WP_144658360.1 hypothetical protein [Candidatus Phytoplasma pini]
MKKKYIIIFILKFFIILIFIYLVIEKQKSSTNNEKTELEFIHKLAILGLENFDKGMNQTE
DIELKKHYERIYEADPETFRDKVFNNNLSTASTLLIYSTIDFLSQKLEKKINLKVNKIDC
YTSFFSFKNEIINLELKNSNDHFFINKPNDTLGDGYCFFHAITYLLNEIMPNWKSKFN
>PQP79776.1 hypothetical protein C6B37_01185 [Candidatus Phytoplasma phoenicium]
MNFNQFKKFFILFVSILFVSAILYVSYFYKNQKQKNYQSKKNLFDSLSFNFVQKLAYRGM
EQFQKGLSEGNTQYKLIYEADSQLFIEFVTQGTLKTASSPLIQGTIDFISECLNRNIHLY
INEKHMFSTSENLLKNCKESVLDLKIRNQDNVHFFVNYYNDTIGDGYCFFHALDNVLKNI
IPNWQEKIFI
>WP_121463748.1 hypothetical protein [Candidatus Phytoplasma ziziphi]
MKIKNIFLFLIIPSIILILIIFFIFAIQKEKQNKKETIIYEQKNFFKTPKKLLSKFDNNY
SKALAYLGLNRFIIGLQNNIYEYKTLWIGDKEIFIEKILNGNLGTASSPLIFGTINFLGE
KLNKKINLFINDYLAYNSINKSNSETQTFILELKNDKNHFFINDFEDTLGDGYCFFNAIV
FLLDQEINNWKNIIFSDIPYTQILTDKEILQISVNL
>EMR14757.1 putative effector [Peanut witches'-broom phytoplasma NTU2011]
MFNIKKKFKIIFVMFALLWSLIIIFIIGHRLVYKTKEKQTSNYDNYSYRRIYDQDLENRK
LVEKLAYLGFEHFKIGLKDENLREQYNQLANDETLNITQIEEKIFNRSLNTAETFLIQST
IDFLSKKINKTIILKIRVIKPSTSFLAEVKSLYEISNNSIITLDMQNYNNQHFYIKHSSD
TPGDGYCFFHALKYLLDQSVPDWLDKICKELNEVKLSFSKK
>WP_078122985.1 hypothetical protein [Candidatus Phytoplasma aurantifolia]
MFNIRFNLKIILYTFLFILHLIIIWFIYCCFTNRNQKTLHYYDYTYTKINNNQYLENRQI
VAKIAYLGLEQFFLGLKDNTFKDTYQIFLKSEKPPLDMEIIMEKILNQKLDTAYPFLIQS
TIDFLSKKINKRISLIIEIKNSDQTTFSLDFNSLCEIIDSSILKLKMKNFNNIHFYIKEY
NDTPGDGYCFFHALKYLLDETIPNWLDLINEDLKKTPIKVNIKNYK
