# Supplementary material for: Comparison of Current Methods for Signal Peptide Prediction in Phytoplasmas
Source: Front Microbiol. 2021 Mar 25;12:661524. doi: 10.3389/fmicb.2021.661524 (PMC8026896; doi:10.3389/fmicb.2021.661524)
Supplement: Supplementary Material 1 — Sequences used in this study, grouped as fasta files. [file Data_Sheet_13.ZIP › AYWB_376.fasta]

>WP_011412657.1 hypothetical protein [Aster yellows witches'-broom phytoplasma]
MNKKIKNKNKILTIITIIIAIFFTTTSIFALTNYFSKQRKEKIQLMNNLPFFTIERTGGN
NEDKTLLPIPIPNLNEQKYNHLITIEHEATLNSDGMDINVPLYLKISTKYDTLQTFTNPE
KYLNVGLKVDNNDYNDTKRPQIRLNDKGIGSLKIQISIEQKEIITNKNPQLELICDYELV
DSQGKAFDGGSQTIENKISNLS
>WP_053521373.1 hypothetical protein [Candidatus Phytoplasma pruni]
MNKNIKNKNKILTIITIIIAIFFTTASILALTNYFSKQRKEKIQLMNNLPFFTIERTGGN
NEDKTLLPIPIPNLNEQKYNHLITIEHEATLNSNGMDINVPLYLKISTKYNTLQTFTNPE
KYLNVGLKVDNNDYDDTKRPQIRLNDKGISSLKIQISIEQKEIITNKNPQLELICDYELV
DSQGKAFDGGSQTIENKISNLA
>QKX95082.1 putative secreted protein, SAP09-like [Rapeseed phyllody phytoplasma]
MKIQTKNKIFTTLVVLISLFFTIASIYALTNYFSKQRKEKIQLMNNLPFFTIERTGGNNE
DKTLLPIPIPNLNEQKYNHLITIEHEATLNSDGMDINVPLYLKISTKYDTQQTFINPEKY
LNVGLKVDNNDYDDTKRPQIRLNDKGIGSLNIQISIEQKEIITNKNPQLELICDYELVDS
KGTAYSGGSQTIENKITNLA
>WP_042068334.1 hypothetical protein ['Chrysanthemum coronarium' phytoplasma]
MNKNIKNKNKILTIITIIIAIFFTTTSIFALTNYFSKQRKEKIQLMNNLPFFTIERTGGN
NEDKTLLPIPIPNLNEQKYNYLITIEHEATLNSNGMDINVPLYLKISTKYDTLQTFTNPE
KYLNVGLKVDNNDYDDTKRPQIRLNDKGIGSLKIQISIEQKEIITNKNPQLELICDYELV
DSQGTAYSGSSQTIENKITNLA
>WP_011412494.1 hypothetical protein [Aster yellows witches'-broom phytoplasma]
MNKNIKNKNKILTIITIIIAIFFTTASIFALTNYFSKQRKEKIQLMNNLPFFTIERTGGN
NEDKTLLPIPIPNLNEQKYNHLITIEHEATLNSNGMDINVPLYLKISTKYDTLQTFTNPE
KYLNIGLKVDNNDYDDTKRPQIILDSNSLGKLNIQISIEQKEIITNKNPQLELIVDYELV
DFQGKAYGSGSQTIENKISNLA
>WP_017191592.1 hypothetical protein [Poinsettia branch-inducing phytoplasma]
MNKNIKNKNKILTIITIIIAIFFTTVSIFALTNYFIKQRKEKIQLMNDVPFFTVERVGGN
NEDKTLLPIPIPNLNEQKYNHLITIEHEATLNSNGMDINVPLYLKISTKYDTLQTFTNPE
EYLNVGLKVNNKDYDDTKRPQMILNENGLRKLNIQISIEQKEIITNKNPQLELIVDYELV
DSQGKAYGSGSQTIENKISNLS
>QKX95569.1 hypothetical protein RP166_5960 [Rapeseed phyllody phytoplasma]
MNKNTKIQNKNKTLTIITIFIVIFFATASIFALTNYFSKQRKEKIQLMTDIPLFNVERVG
GNNEDKTLLPILIPNLNQQKYNHLITIEHKATLNSNGMDINVPLYLKISTKYDTLQTFTN
TDKYLNVGLKVDNNDYDDTKRPQMIFNEKGLGQLNIQINIEQKEIINTNNPQLELICDYE
LVDAQGKSFSSGSQTIKNKITQLA
>WP_017193033.1 hypothetical protein [Italian clover phyllody phytoplasma]
MNKNTKTQNKILTIITTIIALFFVATSIYAITNYFFKQKKEQIKIATKIPLFDVVRTGGN
NEDKAIIPLLLPNLNPTKYAHTISFDHKATLNSDGMDINVPLYLKISTKYDTQQTFINPE
KYLNVGLKVDNNDYDDTKRPQIRLNDKGIGSLNIQISIEQKEIITNKNPQLELICDYELV
DKNGNAFGGGTRTVETKIDQHA
>WP_069028075.1 hypothetical protein [Maize bushy stunt phytoplasma]
MTKNTKNQNKNKILTIIITIITILFTTLSIFALTNYFSKERKERIQLMNSIPIFDVERTG
GNNEDKILLPIPVPNLNPAKYNHLITIEHKVTLNHNGMDIQTPLYLKVSTKYDTQQTLAN
PEKYFNVGLKTDNNDYDDIKRPQIKLNDRGIGLINIQISIEQKEIINTPNPKLNFICNYE
LVDYQGKVLDRGSQTIQNKISNIITI
>WP_144658366.1 hypothetical protein [Candidatus Phytoplasma pini]
MRTQIKNKVKIIFLIIICSFFTISSIHAITKYFTSQRTEQIKLMNENEFPVFNVARTGGN
NNDKTLIPLSIPNFNKQKYDHAIIINHKATLNSNGMDLSTTPLLLKVAFKYDTHSTFNDP
EKYFLVGSEVDNNSYDETKRPQMKLDSSGVGTLKIEIKVQQKDFITAKNPKLDLICDYEL
VDSNGKAYGAGSQTIKNAITNIA
>WP_121464166.1 hypothetical protein [Candidatus Phytoplasma ziziphi]
MKSQTKKQTKNKIFTILVVFISLFFTIVSITALQNYFARQRKEKISLLDKFPLFNVERTK
GNNEDKILIPLPIPNFKPSKYQHLIEMEHKAVLNTNGVEMDPLYLKITSSYDTKTTFENP
TNFFNLSMKVNNNEYDESQRPLMALKEGNGTITIQIGIEQKEIIKETIDGKKPELDLIFD
YELVDSQGKAFSGGSQTIKNKITNLA
>WP_017191822.1 hypothetical protein [Poinsettia branch-inducing phytoplasma]
MNTNNKNKNTLLTIIAAIIALFFVAASIYAIANYFFKQKKEQIKIATEIPLFDVVRTGGN
NEDKAIIPLPLPNLNPTKYAHTVSFDHEAILNDNGMDIDTPLYLKLKITYDTHNTFNNPS
NFFPHEVKVNNSTYDDTKRPQMILKDGKGALQVRINLEQKEIINTKNPQLTLICDYELVD
KDGNSFGGGTQTVETKIAQHA
>WP_122225513.1 hypothetical protein [Candidatus Phytoplasma solani]
MKNKKQKIQTKNKIFTTLVVFICSLFVLGSLVAITNYFSKRKTEPIQLANEIPTFEVERT
GGNNTEKTLLPIPIPNLNKNKYAHLITIDHKAIFYPNGIELGEPLYLKIATRYDTHNTFA
KPEQFFNLSIKVAGVEYNDATRPKMAEKGKIDPTHFYFCNIKISIEQRDLITNKNPKLDL
IIDYELVDAQGNGFGGGSQTIENKIVQTA
>WP_121463821.1 hypothetical protein [Candidatus Phytoplasma ziziphi]
MNKNIKNKNKILTIITIIIAIFFTTASIFALTNYFSKQRKEKIQLMNNLPFFTIERTKGN
NEDKILIPLPIPNFKPSKYQHLIEMEHKAVLNTNGIEIDGPLYLKITSSYDTKTTFENPT
NFFNLSMKVNNNEYDESQRPLMALKEGNGTITIQIGIEQKEIIKETIDGKKPELDLIFDY
ELVDSKGNSFSGGNQTIKTSIVQTA
>WP_121463926.1 hypothetical protein [Candidatus Phytoplasma ziziphi]
MKSQTKKQTKNKIFTILVVFISLFFTIVSITALQNYFARQRKEKISLLDKFPLFNVERTK
GNNEDKILIPLPIPNFKPSKYQHLIEMEHKAVLNTNGVEMDPLYLKITSSYDTKTTFENP
TNFFNLSMKVNNNEYDESQRPLTALKEGNGTITIQIGIEQKEIIKETIDGKKPELDLIFD
YELVDSKGNSFSGGNQTIKTSIVQTA
>WP_015637674.1 hypothetical protein [Candidatus Phytoplasma australiense]
MKKNQKPNNKTKNKIITVLTILICSFFAISSIVAINNYFSRQKQEKIKLMSENDAPLFEV
NRISGNNEDKTLIPLPLPNLNPNKYHHVVTINHQVLLNSNGLDVSVPLYLKITPKYDTHN
TFSNPETLFNLEVKNNNTTYDNTKRQQMVINNDGRGNINIQIKLEQNNFIQTKNPNLTLI
LNYELVDKDGNALSGGSSTIENKIKNLA
>AGL90531.1 hypothetical protein SLY_0615 [Strawberry lethal yellows phytoplasma (CPA) str. NZSb11]
MKKPNQKPNNKTKNKIIIVLSILMCSFFAISSVMAINNYFSRQKQEKIKLMSENNAPLFE
VNKISGNNEDKTLIPLPMPNLNPNKYHHTITINHQAVLNLNGFDSDIGLYLKITPKYDTH
NTFSNPETLFNLEIKTNNIIYDDTKRQQLIYKPNGKGNTNIQIKLEQNNFVKATNPLLTL
VLDYELVDSNGNAFSGSGTTIENKIKNLA
>AGL89993.1 hypothetical protein SLY_0067 [Strawberry lethal yellows phytoplasma (CPA) str. NZSb11]
MKKNQKPNNKTKNKIITVLTFLICSFFAISSIVAINNYFSRQKQEKIKLMSENDAPLFEV
NRISGNNEDKTLIPLPLPNLNPNKYHHVVTINHQVLLNSNGLDVSVPLYLKITPKYDTHN
TFSNPETLFNLEVKNNNTTYDNTKRQQMVINNDGRGNINIQIKLEQNNFIQTKNPNLTLI
LNYELVDKDGNALSGGSSTIENKIKNLA
>WP_121463788.1 hypothetical protein [Candidatus Phytoplasma ziziphi]
MKINQNQVNTNKLKIFIVFFILTIIFSVIAVSIYFSQKRKDEIKLESNFPIFKVELLGGN
NQNKYLIPFSIPNLNKDKYEHLINIEHSVILSSQSMEIKDPLFLKIEIFFDTQNTFQNPE
KYFDYQIITTKDKEEAKIYSPEAKPQYSAMHPNETQTIKINTQIQQKDLILAKNPKLFLV
YDYELVDKQGKIITGGSNIVSNKTSNIVHN
>WP_066539912.1 hypothetical protein [Candidatus Phytoplasma oryzae]
MKVQKKNKIKIFFLIFIFLLLTFGSIYGIRRYFFYLQKKEKIKFIKNMPSFEVQKKITKK
DNEKLEIIPLFLPNLNEQKYTHLIEIEHEAQLNKNSMDIQIPLFLKINYEFDTNNTFYDP
EKYFNLSIFFYYPQGFSNLTNYQIYEENKKPQFFYDSVGIGKIQVLIKIEQIKEIKNYID
KENPELSLIIHYHLVNQQDKDFESGVKTIHNNLILNV
>WP_012504550.1 hypothetical protein [Candidatus Phytoplasma mali]
MSKSNIKIFDKLGLVLLIVLAFVSTGFTLYAIQKYFYQEVRDEISIFDVKDYPEFNVVKT
NGNNLTKQIFPLNLPNLSPSTTASIINIEHTATLNAPNFKIEIPMYLKVKNHFDTLGTFT
LSENDFSLERKCDFANYDDANRPQMILKDKKGQIKIDYRIESNRVFKNHSNKLELVSIYE
LVDKQGNSFEGSTPQITKNVIKLTN
>WP_121464073.1 hypothetical protein [Candidatus Phytoplasma ziziphi]
MKIQIKNKIFTILSLFTILCCSIVFILAATGYFKKEMSIPTKLPGKDGIAVFEVKETKRT
DIAKILLPTLIPNFNTNKYVHKMEVTHKAELKNISAFDNKDVYLKITNSCVTHNTFTEPE
KYFNLSIKINNTEYNKDKVKWEANKTEMEIQIALEQNQIIPNSQNDPKLDLKITYELVDT
NGNSFPEGKADITTNQLK
