# Supplementary material for: Comparison of Current Methods for Signal Peptide Prediction in Phytoplasmas
Source: Front Microbiol. 2021 Mar 25;12:661524. doi: 10.3389/fmicb.2021.661524 (PMC8026896; doi:10.3389/fmicb.2021.661524)
Supplement: Supplementary Material 1 — Sequences used in this study, grouped as fasta files. [file Data_Sheet_13.ZIP › AYWB_387.fasta]

>WP_011412668.1 hypothetical protein [Aster yellows witches'-broom phytoplasma]
MNLNLKKVHYTSFFLFMIFLLFIFINYSQKSNLVYAGQVYSEIKKTDSSEKLFDSSETKIELLRSQIDDLSRKRNAILKE
IARLEETLSFHLEIRNKKNPNTSERNSSFLKFQISFLKDKKSSLKKNLYEITLEQIDLEIKLRKKITCK
>PQP79512.1 effector protein [Candidatus Phytoplasma phoenicium]
MNLNLKNINYTSIFLFIIFLLFIFINYFIKSNLVYAGQVYSEIKKTDSSEQLFDSSETKIELLRSKIDDLSRKRNSILKE
INRIEETLSFHLEIRNKKNPNTSERNSSFLKFQISFLKEKKSYLKKNLYEINLEQIDLEIKLRKKIYSLKK
>WP_011160750.1 hypothetical protein [Candidatus Phytoplasma solani]
MNLNLKNINYTSIFLFIIFLFFIFINYFIKSNLVYAGQVYSEIKKTDSSEQLFDSSETKIEFLRSKIDDLSRKRNSILKE
INRIEETLSFHLKIRSKKNPNVSERNSSFLKFQISFLKEKKSFLKKNLEQINLEQIDLEIQLRKKIYSLKK
>WP_069028031.1 effector protein [Maize bushy stunt phytoplasma]
MNLNLKNVNYTSVFLFIIFLLFIFTNYFIKSNFIYAGQVYSGIKKTDSSEQLFDSSETKIEFLRSKIDDLSRRRNSILKE
ITRIEETLSFHLKIRSKQNPNTSERNSSFLKFQISFLKEKKSSLKKNLYEINLEQIDLEIQLRKKINFLKK
>QKX95218.1 SAP08-like protein [Rapeseed phyllody phytoplasma]
MNLNFKNINYTSIFLFIIFLFFIFINYFIKSNLVYAGQVYSEIKKTDSSEQLFDSSETKIEFLRSKIDDLSRKRNSILKE
INRIEETLSFHLKIRSKKNPNASERNSSFLKFQISFLKEKKSSLKKKLYEINLEQIDLEIQLRKNIYSLKK
>WP_111961388.1 effector protein [Candidatus Phytoplasma oryzae]
MYLNCKKIKSNFKFYLILVLFIYLLVNFNKTNLVFAGKFYSKIQKTDSSEKMFDSSQKEMEILKFQIDDLSKQKNSILKE
IDQLEKNLLYHLKIKSKKNPNESERKSSALKFQIHFLKREKSLLKKQLYKIFLEQIDLEIKLRKILYSFKN
>WP_111961383.1 effector protein [Candidatus Phytoplasma oryzae]
MYLNCKKIKSNFKFYLILVLFIYLLVNFNKTNLVFAGKFYSKIQKTDSSEKMFDSSQKEMEILKFQIDDLSKQKNSILKE
IVKLKKELEKYLLQIENQKKPNKSKIDLNYLNFKIYFSKKKESLLKKQLYEISLEQIDLEIKLRKILYSFKN
>WP_004994645.1 hypothetical protein [Peanut witches'-broom phytoplasma]
MNFKFTKIQIKKINMICLFIIFLALIFINNQKSYIVYAGSNYSTIKRTESSEILFDCLETKIEILRDKIDQFSRKKNELL
KEIDTVDKELLSLNLKIKNKSHFNVSKSFLKYQISCLKSKKNNLKTNLYDLHLEITELELKLRKKLDLLTKK
>WP_004994565.1 hypothetical protein [Peanut witches'-broom phytoplasma]
MKLNSTKIKINIIFNLICLCIIFLLLILIHNRKSNLVYAGQIYSEVKKTDSSEILFDASEKKIEILRAKIDNLSIKKTEI
SKEIDMIKQALLSNLKIKNKSNINVSQNFLRFQKSLLTNKLYTLKQNINEINLEQIELEYKLKKIILLKK
>WP_054598470.1 hypothetical protein ['Echinacea purpurea' witches'-broom phytoplasma]
MKLNSTKIKINIIFNLICLCIIFLLLILINNRKSNLVYAGQIYSEVKKTDSSEILFDASEKKIEILRAKIDNLSIKKTEI
SKEIDMIKQALLSNLKIKNKSNINVSQNFLRFQKSLLTNKLYTLKQNINEINLEQIELEYKLKKIILLKK
>WP_152309791.1 effector protein ['Cynodon dactylon' phytoplasma]
MYLNSKKIRLNSVFLFMVLSFFMLINYSKSNLIYAGKVYSIFNKSNYSEKEINYSEKEKEIEILTSQIDDLYMQKNSILN
EIHKSEKNLLSYLKIQNQTNPNIPEKNLINLKFQIFFLRKKKLLLEKQLEEIYLEKVYLEIKLRRILSSYKK
>WP_066540360.1 hypothetical protein [Candidatus Phytoplasma oryzae]
MKILKYSKKINLNLKFFLSLTFFLCFLTIFLKSNLIFAGKYYSKIQKTDSSDNSIVYLEQKIESLKMKIESLSQEENLFE
IELQKSKEKIFSLKMKINKAMSNKSLNLLKLQIFNLQEEKIFYQKEIQNIIIQKIELKTELKKILKSYNKKITKSLYFFN
