# Supplementary material for: Comparison of Current Methods for Signal Peptide Prediction in Phytoplasmas
Source: Front Microbiol. 2021 Mar 25;12:661524. doi: 10.3389/fmicb.2021.661524 (PMC8026896; doi:10.3389/fmicb.2021.661524)
Supplement: Supplementary Material 1 — Sequences used in this study, grouped as fasta files. [file Data_Sheet_13.ZIP › AYWB_444.fasta]

>WP_011412725.1 hypothetical protein [Aster yellows witches'-broom phytoplasma]
MSFWEKFFNITKQFAFFNTFFIGILSGVILSSFTYCLLSLRSVKKTLSAHRLEKTDVSQQEIIKLIEAKKKDFKVKIKKD
KGNFGIFLITSIRELILEISSQFYPSSKYPYLELTIDESLILMFYINQRVDKVFQNKILRMFRKMTLKRIFVIREMVVKK
NMIQKYQKVAKVTNTFNNIRNFLNPFHWFKKIIFDKPLELIYHQIGVSLIAITGEEVYKIYSKKIFETEEDLEKDLQKVF
DTIYKLNSDQSAKE
>WP_024563611.1 hypothetical protein [Wheat blue dwarf phytoplasma]
MSFWENFFNITKQFAFFNTFFMGVLSGVILSSFTYCLLSLCSVKKTLAAHRLEKTDVSQQEIIKLIEAKKKDFQVKIKKD
KVNFGHFLITSIRELILEISSQFYPSSKYPYLELTIDESLILMFYINQRVDKVFQNKILRMFRKMTLKRIFVIREMVVKK
NMIQKYQKVAKVTNTFNNIRNFFNPFRWFKKIIFDKPLELIYHQIGISLIAITGEEVYKIYSKKIFETEEDLEKDLQKVL
DTISEVSADQSAKE
>WP_130427700.1 hypothetical protein ['Catharanthus roseus' aster yellows phytoplasma]
MSFWEKFFNITKQFAFFNTFFMGILSGVILSSFIYCLLSLCSVKKTLAAHRLEKTDVSQQEIIKLIEAKKKDFKEKMKKD
KGNFGHFLITSIQELILEISSQFYPSSKYPYLELTIDESLILMFYINQRVDKVFQNKILIMFRKMTLKRIFVIREMVVKK
NMIQKYQKVAKVTNTFNNIRNFFNPFHWFKKIIFDKPLELIYHQIGVSLIAITGEEVYKIYSKKIFETEEDLEKDLQKVL
DTISKVSADQSEKE
>WP_042068220.1 hypothetical protein ['Chrysanthemum coronarium' phytoplasma]
MSFWEKFFNITKQFAFFNTFFMGILSGVILSSFIYCLLSLRSVKKTLAAHRLEKTDVSQQEIIKLIEAKKKDFKEKMKKD
KGNFGHFLITSIQELILEISSQFYPSSKYPYLELTIDESLILIFYINQRFDKVFQNKILRMFRKMTLKRIFVIREIVVKK
NMIQKYQKVTKVTNTFNNIRNFFNPFHWFKKIIFDKPLELIYHQIGVSLIAITGEEVYKIYSKKIFETEEDLEKDLQKVL
DTISKVSADQSEKE
>WP_071345566.1 hypothetical protein [Rice orange leaf phytoplasma]
MSFWENFFNITKQFAFFNTFFMGILSGVILSSFIYCLLSLCSVKKTLAAHRLEKTDVSQQEIIKLIEAKKKDFKEKMKKD
KGNFGHFLITSIQELILEISSQFYPSSKYPYLELTIDESLILMFYINQRVDKVFQNKILIMFRKMTLKRIFVIREMVVKK
NMIQKYQKVAKVTNTFNNIRNFFNPFHWFKKIIFDKPLELIYHQIGVSLIAITGEEVYKIYSKKIFETEEDLEKDLQKVL
DTISKVSADQSEKE
>WP_069028237.1 hypothetical protein [Maize bushy stunt phytoplasma]
MSFWENFFNITKQFAFFNTFFMGILSGVILSSFIYCLLSLCSVKKTLAAHRLEKTDVSQQEIIKLIEAKKKYFKEKMKKD
KDNFGHFLITSIQELILEISSQFYPSSKYPYLELTIDESLILIFYINQRVDKVFQNKILIMFRKMTLKRIFVIREMVVKK
NMIQKYQKVAKVTNTFNNIRNFFNPFHWFKKIIFDKPLGLIYHQIGVSLIAITGEEVYKIYSKKIFETEEDLEKDLQKVL
DTISKVSADQSEKE
>BAD04362.1 hypothetical protein PAM_277 [Onion yellows phytoplasma OY-M]
MSFWEKFFNITKQFAFFNTFFMGILSGVILSSFIYCLLSLCSVKKTLAAHRLEKTDVSQQEIIKLIEAKKKDFKEKMKKD
KGNFGNFLITSIQELILEISIQFYPSSKYPYLELTIDESLILIFYINQRFDKVFQNKILRMFRKMTLKRIFVIREIVVKK
NMIQKYQKVTKVTNTFNNIRNFFNPFHWFKKIIFDKPLELIYHQIGVSLIAITGEEVYKIYSKKIFETEEDLEKDLQKVL
DTISKVSADQSEKE
>QKX95449.1 hypothetical protein RP166_4650 [Rapeseed phyllody phytoplasma]
MSFWEKFFNITKQFAFFNTFFMGILSGVILSSFIYCLLSLCSVKKTLAAHRLEKTDVSQQEIIKLIEAKKKDFKEKMKKD
KGNFGNFLITSIQELILEISIQFYPSSKYPYLELTIDESLILMFYINQRVDKVFQNKILRMFRKMTLKRIFVIREMVVKK
NMIQKYQKVAKVTNNFNNIRNFFNPFHWFKKIIFDKPLELIYHQIGVSLIAITGEEVYKIYSKKIFETEEDLEKDLQKVL
DTISKVSADQSEKE
>WP_034172027.1 hypothetical protein [Chrysanthemum yellows phytoplasma]
MSFWEKFFNITKQFAFFNTFFMGILSGVILSSFIYCLLSLFSVKKTLAAHRLEKTDVSQQEIIKLIEAKKKDFKEKMKKD
KGNFGNFLITSIQELILEISIQFYPSSKYPYLELTIDESLILMFYINQRVDKVFQNKILRMFRKMTLKRIFVIREMVVKK
NMIQKYQKVAKVTNNFNNIRNFFNPFHWFKKIIFDKPLELIYHQIGVSLIAITGEEVYKIYSKKIFETEEDLEKDLQKVL
DTISKVSADQSEKE
>WP_012359106.1 hypothetical protein [Candidatus Phytoplasma australiense]
MQFLSSLWDIVRQFNFFITYISGFVSGLVFAFFIYFFLALRRIEKDFAKGRPAKKDVNRDTIIELIDAKGKDFKAKIKKD
KDNFGNLLLASLKELTLEIPKHFYPDSKYPYLELTIEESLILMLYINKRIDNIFQNKILRIFRKMTLKRIFVIRGAIVKK
NIVQKYQKTKKVVNTFGNVKNFLNPFHWIKKLVFDKPLELIFIQIGVSLISITGEEFYKIYSKKIFEPENDVEQDLKKVL
ESLSDDTN
>WP_023161604.1 hypothetical protein [Candidatus Phytoplasma solani]
MDLWNFLSNMKHFFTYLVGFTSGFIFFGFVYCWLSLRSVKKNFVHGKVPKDVNQKVILELIEAKKQDFKSKIKKDKDNFG
NLLLASVRELTLEIINQFYPDSKYPYLELTIDESLILMLYINQRIDQIFQNKILIIFRKMTLKRIFIIREAIVKKNMVQK
IQKTKKITTTLGNITNLLNPFHWIKKIIFDKPLELIFIQIGVSLIAITGEEFYKIYSKKIFKSESDVEQDLQKVLESVSN
GKNK
>WP_012504233.1 hypothetical protein [Candidatus Phytoplasma mali]
MKNILDGFIHFLINKFFPLLHYFFGFITGIIFCILFYFLFFLKRIKNEIQKSSVTETNLTQKEAKILIKKFSDKFKTEIK
INKDEYMDILLNNLKILSYEIVVGFYPNSPYPYFELTIEESLLLFKYINKRLDKLFENRILKFFRHMTLRKIFVLRKMFI
EKSIIKRYQKTKKKINTFSNVINLVNPFYWFKKLVLEQSMQIIFSKLGESIIIIFGEEMYKIYSKKMFSYQETSEKDLIK
LLKEIELKNIDPNIENNLNK
>WP_017192795.1 hypothetical protein [Italian clover phyllody phytoplasma]
MKLWDPDLWRYLATFGSFLTGLFTGFVVTLLLYIFVSIKNFNKRSKIYKSKYEITDEEINQLIKDMQEEFKNNMNETKDE
FMMNLYQSVRKLIFETSHKFYPDSPFPYLEITLDESLTFMKYLQQRIDELLENKMIRMFKKMTLRRIFTLKQKLVDQKYI
DKYKKTNKAISFVTGALNLINPFHWAKKIFFNRFYKSMFEKIGCAILVIVGEEVYKVYSKTIFTSEQDLEDYFKELQEEV
KRQEKEEKK
>NWN45938.1 hypothetical protein [Candidatus Phytoplasma pruni]
MKFWNLNLLSYLPTFSSFLIGLFTGFVVALLLYILVSIKNFNKRSKIHKSKYEITDEEINQLIKDTQEEFKSNMDEKKDE
FMMILYQSVRKLIYETSHKFYPDSPFPYLEITLDESLTFMKYLQQRIDELFENKMVRMFKKMTLRRIFTLKQKLVDKKYI
DKYKKTNKAISFVTGALNLINPFHWAKKLFFNRFYKSIFEKIGCAILVIVGEEVYKVYSKTIFTSEQDLEDYLKELQEEV
KRQEKEEKK
>PQP79951.1 hypothetical protein C6B37_00305 [Candidatus Phytoplasma phoenicium]
MWSTYLNFSRYATNFGIFFSGLFCGCFICVLIYIFCLLKNFNKKFYSLKIEKDDLKYSRLKELILKTQNQFTNDIQHKKD
DFFKALFHNSQNLASQISVDFYPNSPFPYLELTIDESLVLIKYIHERIEKLFDQKIIFIFKKMTLRRILTLKQKLIDKKY
IEKTKKTNKIVNICFNTINIFNPFHWTKKIFLNKVYKNIFNKIGHSIILIVGEELYKIYSKQLFKSDEDVEKDLNDFLNE
LKTEIKE
>WP_144658396.1 hypothetical protein [Candidatus Phytoplasma pini]
MLNYLSSYWRYLQNFFSFSAGLFCGFLLFGLLYIIFVIKKISSGFNNLGTENDILNNQEMENLIKKTQLDFIEDIKKNKD
DYLKFLWQHIKNLTLTTSSSFYPKSQYPYLELTLDESLALIRYLHDRIEFLFQQKIISIFKKMTLKNFFILKTNLVDKKY
FDKAKKVNKFANFISNTVNILNPFHWIKKIFFRFFYDTLINKIGCAIILIVGEEVYKIYSKKIFQSEQDINQILKELQDE
INKQKEQNIE
>WP_017192446.1 hypothetical protein [Milkweed yellows phytoplasma]
MKLWYPDLWGYLATFGSFLTGLFTGFVVTLLLYIFVSIKNFNKRSKIYKSKYEITDEEINKLIKDTQEEFKNNMNETKDE
FMMNLYQSVCKLIFETSHKFYPDSPFPYLEITLDESLTFMKYLQQRIDELFENKMIRMFKKMTLRRIFTLKQKLVDKKYI
DKYKKTNKAISFVTGALNLINPFHWAKKIFFNRFYKSMFEKIGCAILVIVGEEAYKVYSKTIFTSEQDLEDYFKELQEEV
KRQEKEEKK
>WP_066540403.1 hypothetical protein [Candidatus Phytoplasma oryzae]
MNIFSKIQLLLQFRVFLVFFSGFFFGFIFSFLLYIFLFIKKINKDQNNNLIPKNNLKSQEMMNLIKDTQNNFVKDIEKKN
DEYIFFLLKNSKELILKISSSFYPKSNFPYLEFTIEESLSLIQYIHKRIDELFQKKIIFMFRKITLRRIFLLRQRMINKK
NIDKLKKTNKLWNMFSNVINVINPFYWLKKVFLNNLYNVLINHIGCAIISILGEEVYKIYSKTLFQSEKNIIDNFLEDLQ
KELDKKE
>WP_017193619.1 hypothetical protein [Vaccinium witches'-broom phytoplasma]
MKLWYPDLWGYLATFGSFLTGLFTGFMVTLLLYIFVSIKNFNKRSKIYKSKYEITDEEINQLIKDTQEEFKNNMNETKDE
FMMNLYQSVCKLIFETSHKFYPDSPFPYLEITLDESLTFMKYLQQRIDELFENKMIRMFKKMTLRRIFTLKQKLVDKKYI
DKYKKTNKAISFVTGALNLINPFHWAKKIFFNRFYKSMFEKIGCAILVIVGEEAYKVYNKTIFTSEQDLEDYFKELQEEV
KRQEKEEKK
>WP_121464003.1 hypothetical protein [Candidatus Phytoplasma ziziphi]
MDWNLPNWFNCDNFRFFISFFAGLISGFIFFSLVYLFSILRNFNKNIYQTENKNDKLSNEDMNELIKEKQAIFKQDIKKK
PDDYISSLLFNCKNLILEVSSTFYPKSEFPYLELNIKESLALIQYVHDRLDSLFNKKIIFYFKKMTLKQIFVLKQKLVDK
KYVQKYRKTRKIYNIFSNTLNLLNPFHWVKTTFMKIFYDKIIIKIGCSIITIMGEEIYQVYSKKIFETQNIDDILNELEK
DIINTKEELLK
>WP_152309579.1 hypothetical protein ['Cynodon dactylon' phytoplasma]
MKNILSQIQFLMQFRFFLSFFSGFFFGFIFSFLFYLFFFIKNFNKEFKVSKTQNDDLDYDKMLLLIKETQKNFLKNLKKD
KDEYIFFLFKNIQEMTLKVASSFYPNSNYPYLELTIEESLTLVKYIHQRIDELFNKKIIFMFKKITLRKIFLFRQKIIKK
KYIRKFKKTNKILNIFTNTLNILNPFHWLKKIFLNNLYNILVNKIGCAIIFILGEEIYKIYSKKLFESNDKQNLDDFLED
LQKKIDQEEEENI
>WP_004994539.1 MULTISPECIES: hypothetical protein [16SrII (Peanut WB group)]
MFLVNNLWNQLKFFGIFLAGFGAGGITFSLVYLFFIVKNFNKNFKISFNETEDLSENEKVNKLIKKHQLTFLNKTQENPQ
KYIEILFQEIQKLTLEIATIFYPRSTSPCLELNLGETLLLIEYLHKRIDILFQNKILCIFKRMTLRQIMVLKYKLINKKY
LQKIQKTNKLMNFLSTSVNIINPFYWAKKLFLQRLYHILLDKIGLAIILISGEEVYKVYSKKIFVPDQDLKLYLQNLKQE
LDKNNK
>WP_153368889.1 hypothetical protein ['Saccharum officinarum' phytoplasma SCGS]
MKKILNKIQFLMQFRFFISFFAGLFFGFIFSFLFYLFFLIKNFNKDFKISKVQNNDLDKKKMFSLIKETQNKFLKDIEQK
NDEYIFFLFNNIKALTLKISSSFYPNSDYPYLELTIEESLALIKYIHKRIELLFEKKIIFMFKKITLRKIFIFRKKMIEK
KYIRKFKKTNKLLNIFNNTINIINPFHWMKKIFLNNLYNTLINKIGCSIISISGEEIYKVYSKKIFEYEDEKKIDLFLEE
LQKKMDQEKE
>KND62749.1 hypothetical protein AlmWB_00500 [Candidatus Phytoplasma phoenicium]
MWWSIMDKFLPFIGHVKNFLIFFSGFFCGFFICFLIYIFCLLKNFNKKFYSLKTENNEKKYSQVNDLILKTQNQFTKDIQ
QKKNEFFDSLLRNSQSLALQIACDFYPNSPFPYLELTIDESLALIKYIHERIEKLFDQKIIFIFKKMTLRRIIILKQKLI
DQKYIEKTKKTHKLLNICLNTVNCFNPLHWTKKLFLNKIYKTIFNKIGCAIILIVGEELYKVYSKQLFKGEQDTTQELQN
FLDELRTELDAQTKVK
>WP_078123113.1 hypothetical protein [Candidatus Phytoplasma aurantifolia]
MFLVNNLWNQLKFFGIFLAGFGAGGITFSLVYLFFIVKNFNKNFKISFNKTEDLAENEKVNKLIKKHQLTFLEKTQENPQ
KYIEILFQEIKKLTLEIATIFYPKSTSPCLELNLGETLLLIEYLHKRIDILFQNKILCIFKRMTLRQIMVLKFKLINKKY
LHKIQKTNKVMNFLSTSVNLINPFYWARKLFLQRLYHILLDKIGLAIILISGEEVYKVYSKKIFVPDQDLKLYLQNLKQE
LDKNNK
