# Supplementary material for: Comparison of Current Methods for Signal Peptide Prediction in Phytoplasmas
Source: Front Microbiol. 2021 Mar 25;12:661524. doi: 10.3389/fmicb.2021.661524 (PMC8026896; doi:10.3389/fmicb.2021.661524)
Supplement: Supplementary Material 1 — Sequences used in this study, grouped as fasta files. [file Data_Sheet_13.ZIP › Imp.fasta]

>WP_011412428.1 hypothetical protein [Aster yellows witches'-broom phytoplasma]
MKFLENKRGKIITGAIFITVTLYVGLGFYISFNPVNWLSPKKVWAKQAAHNLYNSVEKLK
KEENKGNVNSKLASIKTNLEAVNKHIIEYYKESTSDEYPAVKDLYDKIVQAKDNAYKKIE
PDDKATDDTFKEIKKLFQNDNTKNLQEKVNNLTK
>WP_024563480.1 hypothetical protein [Wheat blue dwarf phytoplasma]
MKFLATKQGKIITGTIFITITLYIGLGFYISFNPVNWLSPKKVWAKQAAQNLYNSVEKLK
KEENKGNVNSKLASIKTNLEAVNKHIIEYYKESTSDEYLVVKDLYDKIVQAKDNAYKKLE
PDNKATDDTFKEIKKLFQNDNTKNLQEKINNL
>WP_069028105.1 hypothetical protein [Maize bushy stunt phytoplasma]
MKFLATKRGKIITGIIFITVTLYLGLGFYISFNPVNWLSPKKVWAKQAAQNLYNSVEKLT
KEENKGNVNSKLASIKTNLEAVNKHVIEYYKESTSNEYEVVKDLYEKIVKAKDDAYDYLK
KNDNKADDTIFSNIKKLFKNDNAKNLQEKVNNLTN
>QKX95641.1 immunodominant membrane protein, SAP59-like [Rapeseed phyllody phytoplasma]
MKFLATKRGKMITGIIFITVTLYVGLGFYISFNPVNWLSPKKVWAKQAAQNLYNSVEKLT
KEENKGNVNSKLASIKTNLEAVNKHVIAYYKESTSNEYEVVKDLYEKIVKAKDDAYDYLK
KNDNKADDTIFSNIKKLFKNDNAKNLQEKVNNLTK
>WP_011160959.1 hypothetical protein ['Chrysanthemum coronarium' phytoplasma]
MKFLATKRGKIITGIIFITVTLYVGLGFYISFNPVNWLSPKKVWAKQAAQNLYNSVEKLT
KEENKGNVNSKLAIIKTNLEAVNKHVIEYYKESTSNEYEVVKDLYEKIVKEKDDAYDYLQ
KNDNKADDTIFSNIKKLFKNDNAKNLQEKVNNLTK
>ADD59814.1 immunodominant membrane protein [Paulownia witches'-broom phytoplasma]
MKFLETKRGKMITGIIFITVTLYVGLGFYISFNPVNWLSPKKVWAKQAAQNLYNSVEKLT
KEENKGNVNSKLASIKTNLEAVNKNVIEYYKELTSNEYEVVKDLYEKIVEAKDVAYRLFK
KNDNKADDTIFSNIKKLFKNDNAKNLQEKVNNLTK
>WP_130427454.1 hypothetical protein ['Catharanthus roseus' aster yellows phytoplasma]
MKFLATKRGKIITGIIFITVTLYLGLGFYISFNPVNWLSPKKVWAKQAAQNLYNSVEKLT
KEENKGNVNSKLASIKTNLEAVNKHVIEYYKESTSNEYEVVKDLYEKIVKTKDDAYDYLK
KNDNKADDTIFSNIKKLFKNDNAKNLQEKVNNLTN
>BAH24236.1 immunodominant membrane protein [Porcelain vine witches'-broom phytoplasma]
MKFLATKRGKIITGIIFITVTLYVGLGFYISFNPVNWLSPKKVWAKQAAQNLYNSIEKLT
KEENKGNVNSKLASIKTNLEAVNKHVIEYYKESTSNEYEEVKNLYEKIVKAKDDAYDYLK
KNDNKADDTIFSNIKKLFKNDNAKNLQEKINNL
>WP_034172217.1 hypothetical protein [Chrysanthemum yellows phytoplasma]
MKFLATKRGKMITGIIFITVTLYVGLGFYISFNPVNWLSPKKVWAKQAAQNLYNSVEKLT
KEENKGNVNSKLASIKTNLEAVNKNVIAYYKESTSNEYEVVKDLYEKIVKAKDDSYDYLK
KNDNKADDTIFSNIKKLFKNDNAKNLQEKVNNLTK
>BAH24224.1 immunodominant membrane protein [Mulberry dwarf phytoplasma]
MKFLATKRGKIITGIIFITVTLYVGLGFYISFNPVNWLSPKKVWAKQAAQNLYNSIEKLT
KEENKGNVNSKLASIKTNLEAVNKHVIEYYKESTSNEYEVVKNLYEEIVKAKGDAYDYLK
KKDNKADDTIFSNIKKLFKNDNAKNLQEEVNNLTK
>WP_071345699.1 hypothetical protein [Rice orange leaf phytoplasma]
MKFLATKRGKIITGIIFITFTLYLGLGFYISFNPVNWLSPKKVWAKQAAQNLYNSVEKLT
KEENKGNVNSKLASIKTNLEAVNKHVIEYYKESTSNEYEVVKDLYEKIVKAKDDAYDYLK
KNDNKADDTIFSNIKKLFKNDNAKNLQEKVNNLTK
>PWV43965.1 hypothetical protein DF280_01910 ['Brassica napus' phytoplasma]
MKFLATKRGKMITGIIFITVTLYVGLGFYISFNPVNWLSPKKVWAKQAAQNLYNSVEKLT
KEENKGNVNSKLASIKTNLEAVNKNVIAYYKESTSNEYEVVKDLYEKIVKAKDDSYKKNR
TG
>WP_023161181.1 hypothetical protein [Candidatus Phytoplasma solani]
MKFIATKKTKIIVGAAFIITTLYLGLGFWISFNPINWLSPQQTWAKESGESLLILVKEFD
EEKDQNKKKHKKKEIKNQLNKIKILVIQRYQNESRYKKNFNSVNDAYKTSFLNNNSKTDN
ITVKNAQELKEAIDNLFNE
>WP_012359099.1 hypothetical protein [Candidatus Phytoplasma australiense]
MKFVITKRNKIIIGVIFIITSLYLGLGFWISFKPIDWLSPYKTWARSSGKKLVTLVKDLE
KNQSSTSKKTKNKIKSIENQLETIKHLVIERYKNQKPEEIKEIKELHTKLKTIIDEINKK
DEINETNYKKIEDKSYEINSKIERLISSL
>WP_015637927.1 hypothetical protein [Candidatus Phytoplasma australiense]
MINKMKFVITKRNKIIIGVIFIITSLYLGLGFWISFKPIDWLSPYKTWARSSGKKLVTLV
KDLEKNQSSTSKKTKNKIKSIENQLETIKHLVIERYKNQKPEEIKEIKELHTKLKTIIDE
INKKDEINETNYKKIEDKSYEINSKIERLISSL
>WP_012504208.1 immunodominant membrane protein [Candidatus Phytoplasma mali]
MEANQQKKILIGVGSVVGALVLYLILAWSISFWPFSSQSKQEIFDDLSKITFENEVAETN
TIFSKTATERKKFKEEFIDKKVNKLVELANKLITPKITEGDKTTSYNSAVESLKKITDNQ
KSLVEHNDDFWKADTNKTAVQNEIKIIIEEYPKFKTQIKTALDLK
>CBI70454.1 immunodominant membrane protein [Candidatus Phytoplasma mali]
MEANQQKKILIGVGSVVGALVLYLILAWSISFWPFSSQSKQEIFDDLGKITFENEVAETN
TIFSKTATERKKFKEEFIDKKVNKLVELANKLITPKITEGDKTTSYNSAVESLKKITDNQ
KSLVEHNDDFWKADTNKTAVQNEIKIIIEEYPKFKTQIKTALDLK
>AXY94998.1 immunodominant membrane protein [Candidatus Phytoplasma mali]
MEANQQKKILIGVGSVVGALVLYLILAWSISFWPFSSQSKQEIFDDLSKITFENEVAETN
TIFSKTATERKKFKEEFIDKKVNKLVELANKLITPKITEGDKTTSYNSAVESLKKITDNQ
KLLVEHNDDFWKADTNKTAVQNEIKIIIEEYPKFKTQIKTALDLK
>CBJ17018.1 immunodominant membrane protein [Candidatus Phytoplasma mali]
MEANQQKKILIGVGSVVGALVLYLILAWSISFWPFSSQSKQEIFDDLSKITFGNEVAETN
TIFSKTATERKKFKEEFIDKKVNKLVELANKLITPKITEGDKTTSYNSAVESLKKITDNQ
KLLVEHNDDFWKADTNKTAVQNEIKIIIEEYPKFKTQIKTALDLK
>CBJ17026.1 immunodominant membrane protein [Candidatus Phytoplasma mali]
MEANQQKKILIGVGSVVGALVLYLILAWSISFWPFSSQSKQEIFDDLSNKITFGTDAEET
NTIFSKTATERKKFKEGFIDNKVNKLVELANKLTTPKITDGDKKTSFDSASASLKEITDN
QTLLVNHNDDFWKADTNKTTVQGEIKKIIDAYVQFKTQIKTALDLK
>AXY94995.1 immunodominant membrane protein [Candidatus Phytoplasma mali]
MEANQQKKILIGVGSVVGALVLYLILAWSISFWPFSSQSKQEIFDDLSKITFSTELEETN
TIFNKVATERKKQFKEGFMDNKVNKFVELANKLTTPKITDGDKKTSFDSASASLKKITDN
QKLLVDHNDDFWKADTNKTTVQGEIKNIIDEYVQFKTQIKTALNLQ
>CBI70452.1 immunodominant membrane protein [Candidatus Phytoplasma mali]
MEANQQKKILIGVGSVVGALVLYLILAWSISFWPFSSQSKQEIFDDLSKITFSTDLEETN
TIFNKVATERKKQFKEGFMDNKVNKFVELANKLTTPKITDGDKKTSFDSASASLKKITDN
QKLLVDHNDDFWKADTNKTTVQGEIKNIIDEYVQFKTQIKTALNLQ
>AXY94996.1 immunodominant membrane protein [Candidatus Phytoplasma mali]
MEANQQKKILIGVGSVVGALVLYLILAWSISFWPFSSQSKQEIFDDLGKITFSTDLEETN
TIFNKVATERKKQFKEGFMDNKVNKFVELANKLTTPKITDGDKKTSFDSASASLKKITDN
QKLLVDHNDDFWKADTNKTTVQGEIKNIIDEYVQFKTQIKTALNLQ
>AXY94999.1 immunodominant membrane protein [Candidatus Phytoplasma mali]
MEANQQKKILIGVGSVVGALVLYLILAWSISFWPFSSQSKQEIFDDLSKITFSTELEETN
TIFNKAATERKKQFKEGFIDNKVNKLVELANKLTTPKITDGDKKTSFDSASASLKEITDN
QTLLLNHNDDFWKAETNKTTVQGEIKKIIDAYVQFKTQIKTALDLK
>CBJ17023.1 immunodominant membrane protein [Candidatus Phytoplasma mali]
MEANQQKKILIGVGSVVGALVLYLILAWSISFWPFSSQSKQEIFDDLSNKITFGTDAEET
NTIFSKTATERKKQFKEGFIDNKVNKLVELANKLTTPKITDGDKKTSFDSASASLKEITD
NQTLLVNHNDDFWKADTNKTTVQGEIKKIIDAYVQFKTQIKTALDLK
>AXJ14265.1 immunodominant membrane protein [Candidatus Phytoplasma mali]
MEANQQKKILIGVGSVVGALVLYLILAWSISFWPFSSQSKQEIFDDLSSKITFSTDLEET
NTIFNKAATERKKQFKEGFIDNKVNKLVELANKLTTPKITDGDKKTSFDSASASLKEITD
NQTLLLNHNDDFWKAETNKTTVQGEIKKIIDAYVQFKTQIKTALDLK
>AXY94992.1 immunodominant membrane protein [Candidatus Phytoplasma mali]
MEANQQKKILIGVGSVVGALVLYLILAWSISFWPFSSQSKQEIFDDLSNKITFSTDLEET
NTIFNKAATERKKQFKEGFIDNKVNKLVELANKLTTPKITDGDKKTSFDSASASLKEITD
NQTLLLNHNDDFWKAETNKTTVQGEIKKIIDAYVQFKTQIKTALDLK
>CBJ17008.1 immunodominant membrane protein [Candidatus Phytoplasma mali]
MEANQQKKILIGVGSVVGALVLYLILAWSISFWPFSSKSKQQIFTDEFSKITFDTEVAET
NAIFNKTLPADRIKYFKEDFMAKKVNKLVEWADQLIEPKITEGDKKASFDLAFESLGKIK
VNQELLAKHDESFLKADTNKTAVQNEIKIIIEEYPKFKTQIKTALDLK
>CBI70453.1 immunodominant membrane protein [Candidatus Phytoplasma mali]
MEANQQKKILIGVGSVVGALVLYLILAWSISFWPFSSKSKQQIFTDEFSKITFDTEVAET
NAIFNKTLPADRIKYFKEDFMAKKVNKLVELADQLIEPKITEGDKKASFDLAVESLGKIK
VNQELLAKHDESFLKADTNKATVQGEIKIIIDEYPKFKTQIKTALNLQ
>AXJ14261.1 immunodominant membrane protein [Candidatus Phytoplasma mali]
MEANQQKKILIGVGSVVGALVLYLILAWSISFWPFSSKSKQQIFTDEFSKITFDTEVAET
NAIFNKTLPADRIKYFKEDFMAKKVNKLVEWADQLIEPKITEGDKKASFDSALESLGKIK
VNQELLAKHDESFLKADTNKATVQGEIKIIIDEYPKFKTQIKTALNLQ
>AXJ14260.1 immunodominant membrane protein [Candidatus Phytoplasma mali]
MEANQQKKILIGVGSVVGALVLYLILAWSISFWPFSSKSKQQIFTDEFSKITFDTEVAET
NAIFNKTLPADRIKYFKEDFMAKKVNKLVEWADQLIEPKITEGDKKASFDLAVESLGKIK
VNQELLAKHDESFLKADTNKATVQGEIKIIIDEYPKFKTQIKTALNLQ
>AXY94993.1 immunodominant membrane protein [Candidatus Phytoplasma mali]
MEANQQKKILIGVGSVVGALVLYLILAWSISFWPFSSKSKQQIFTDEFSKITFDTEVAET
NAIFNKTLPADRIKYFKEDFMAKKVNKLVEWADQLIEPKITEGDKKASFDLAFESLGKIK
VNQELLAKHDESFLKADTNKATVQGEIKIIIDEYPKFKTQIKTALNLQ
>CBJ17019.1 immunodominant membrane protein [Candidatus Phytoplasma mali]
MEANQQKKILIGVGSVVGALVLYLILAWSISFWPFSSKSKQQIFTDEFSKITFDTEVAET
NAIFNKTLPSDRIKYFKEDFMAKKVNKLVEWADQLIEPKITEGDKKASFDLAFESLGKIK
VNQELLAKHDESFLKADTNKATVQGEIKIIIDEYPKFKTQIKTALNLQ
>AAM90654.1 immunodominant membrane protein [Candidatus Phytoplasma pyri]
MEANQQKILIGVGSVVGVLVLYFILAWSMSFWPFSKSKQKIFTDDLQKITFSTDSEETNN
IFSKTESDRKKQLKDEFIDKKVEKFITFADQLTDPKITEGDKKTSFDLAIESLKKIKSNR
DLLVGHDEAYLKVDANKTTVQGEIKIIIDECTKFKTQIKTALNLE
>CBI70429.1 immunodominant membrane protein [Candidatus Phytoplasma prunorum]
METNQQKMLIAVGSIFGVLVLYFVLAWSMSFWPFSVELNKQEIFSSELNLTLDSNSLGES
IFSKAVAERKKNLQEQVTKKVESFITSANKLLTTEPDAQDKKTLFNQAKESLGKIKTANK
TLTDYNEEFFAESLRTASTATLKTDIKKVADEIVIFKENIKNAFNLN
>AXJ14270.1 immunodominant membrane protein [Candidatus Phytoplasma prunorum]
METNQQKMLIVVGSIFGVLVLYFVLAWSMSFWPFSVELNKQEIFSNELNLTLDSNSLGDN
VFTKVVAERKKNLQEQVTKKVESFITSANKLLTTEPDAQDKKTMFNQAKESLGKIKTANK
TLTDYNEEFFAESSKTASTATLKTDIKKVADEIVIFKENIKNAFNLN
>AXJ14268.1 immunodominant membrane protein [Candidatus Phytoplasma prunorum]
METNQQKMLIVVGSIFGVLVLYFVLAWSMSFWPFSVELNKQEIFSNELNLTLDSNSLGDN
VFTKVVAERKKNLQEQVTKKVESFITSANKLLTTEPDAQDKKTLFNQAKESLGKIKTANK
TLTDYNEEFFAESSKTASTATLKTDIKKVADEIVIFKENIKNAFNLN
>CBI70430.1 immunodominant membrane protein [Candidatus Phytoplasma prunorum]
METNQQKMLIVVGSIFGVLVLYFVLAWSMSFWPFSVELNKQEIFSSELNLTLDSNSLGEN
VFAKVVAERKKNLQEQVTKKVESFITSANKLLTTEPDAQDKKTLFNQAKESLGKIKTANK
TLTDYNEEFFAESSKTASTATLKTDIKKVADEIVIFKENIKNAFNLN
>CBI70431.1 immunodominant membrane protein [Candidatus Phytoplasma prunorum]
METNQQKMLIVVGSIFGVLVLYFVLAWSMSFWPFSVELNKQEIFSSELNLTLDSNSLGDN
VFAKVVAERKKNLQEQVTKKVESFITSANKLLTTEPDAQDKKTLFNQAKESLGKIKTENK
TLTDYNEEFFAESSKTASTATLKTDIKKVADEIVIFKENIKNAFNLN
>AAM90653.1 immunodominant membrane protein [Candidatus Phytoplasma prunorum]
METNQQKMLIVVGSIFGVLVLYFVLAWSMSFWPFSVELNKQEIFSSELNLTLDSNSLGEN
VFTKVVAERKKNLQEQVTKKVESFITSANKLLTTEPDAQDKKTLFNQAKESLGKIKTANK
TLTDYNEEFFAESSKTASTATLKTDIKKVADEIVIFKENIKNAFNLN
>CBI70433.1 immunodominant membrane protein [Candidatus Phytoplasma prunorum]
METNQQKMLIVVGSIFGVLVLYFVLAWSMSFWPFSVELNKQEIFSSELNLTLDSNSLGDN
VFAKVVAERKKNLQEQVTKKVESFITSANKLLTTEPDAQDKKTLFNQAKESLGKIKTANK
TLTDYNEEFFAESSKTASTATLKTDIKKVADEIVIFKENIKNAFNLN
>CBI70432.1 immunodominant membrane protein [Candidatus Phytoplasma prunorum]
METNQQKMLIVVGSIFGVLVLYFVLAWSMSFWPFSLELNKQEIFSSELNLTLDSNSLGDN
VFAKVVAERKKNLQEQVTKKVESFITSANKLLTTEPDAQDKKTLFNQAKESLGKIKTANK
TLTDYNEEFFAESSKTASTATLKTDIKKVADEIVIFKENIKNAFNLN
>CBI70426.1 immunodominant membrane protein [Candidatus Phytoplasma prunorum]
METNQQKMLIVVGSIFGVLVLYFVLAWSMSFWPFSVELNKQEIFSSELNLTLDSNSLGEN
VFTKVVAERKKNLQEQVTKKVESFITSANKLLTTEPDAQDKKTLFNQAKESLGKIKIANK
TLTDYNEEFFAESSKTASTATLKTDIKKVADEIVIFKENIKNAFNLN
>QGX08205.1 immunodominant membrane protein [Candidatus Phytoplasma prunorum]
METNQQKMLIVVGSIFGVLVLYFVLAWSMSFWPFSVELNKQEIFSSELNLTLDSNSLGEN
VFTKVVAERKKNLQEQVTKKVELFITSANKLLTTEPDAQDKKTLFNQAKESLGKIKTANK
TLTDYNEEFFAESSKTASTATLKTDIKKVADEIVIFKENIKNAFNLN
>QAT94468.1 immunodominant membrane protein Imp [Candidatus Phytoplasma prunorum]
METNQQKMLTVVGSIFGVLVLYFVLAWSMSFWPFSVELNKQEIFSSELNLTLDSNSLGEN
VFTKVVAERKKNLQEQVTKKVESFITSANKLLTTEPDAQDKKTLFNQAKESLGKIKTANK
TLTDYNEEFFAESSKTASTATLKTDIKKVADEIVTFKENIKNAFNLN
>QGX08207.1 immunodominant membrane protein [Candidatus Phytoplasma prunorum]
METNQQKMLIVVGSIFGVLVLYFVLAWSMSFWPFSVELNKQEIFSSELNLTLDSNSLGEN
VFTKVVAERKKNLQEQVTKKVESFITSANKLLTTEPDAQDKKTLFNQAKESLGKIKTANK
TLTDYNEEFFAESSKTSSTATLKTDIKKVADEIVIFKENIKNAFNLN
>QGX08213.1 immunodominant membrane protein [Candidatus Phytoplasma prunorum]
METNQQKMLIVVGSIFGVLVLYFVLAWSMSFWPFSVELNKQEIFSSELNLTLDSNSLGDN
VFTKVVAERKKNLQEQVTKKVESFITSANKLLTTEPDAQDKKTLFNQAKESLGKIKTANK
TLTDYNEEFFSESSKTASTATLKTDIKKVADEIVIFKENIKNAFNLN
>QGX08212.1 immunodominant membrane protein [Candidatus Phytoplasma prunorum]
METNQQKMLIVVGSIFGVLVLYFVLAWSMSFWPFSVELNKQEIFSNELNLTLDSNSLGDN
VFTKVVAERKKNLQEQVTKKVESFITSANKLLTTEPDAQDKKPLFNQAKESLGKIKTANK
TLTDYNEEFFAESSKTASTATLKTDIKKVADEIVIFKENIKNAFNLN
>AXJ14267.1 immunodominant membrane protein [Candidatus Phytoplasma prunorum]
METNQQKMLTVVGSIFGVLVLYFVLAWSMSFWPFSVELNKQEIFSSELNLTLDSNSLGEN
VFTKVVAERKKNLQEQVTKKVESFITSANKLLTTEPDAQDKKTLFNQAKESLGKIKTANK
TLTDYNEEFFAESSKTASTATLKTDIKKVADEIVIFKENIKNAFNLN
>QGX08209.1 immunodominant membrane protein [Candidatus Phytoplasma prunorum]
METNQQKMLTVVGSIFGVLVLYFVLAWSMSFWPFSVELNKQEIFSSELNLTLDSNSLGKN
VFTKVVAERKKNLQEQVTKKVESFITSANKLLTTEPDAQDKKTLFNQAKESLGKIKTANK
TLTDYNEEFFAESSKTASTATLKTDIKKVADEIVIFKENIKNAFNLN
>QGX08204.1 immunodominant membrane protein [Candidatus Phytoplasma prunorum]
METNQQKMLIVVGSIFGVLVLYFVLAWSMSFWPFYVELNKQEIFSSELNLTLDSNSLGEN
VFTKVVAERKKNLQEQVTKKVESFITSANKLLTTEPDAQDKKTLFNQAKESLGKIKTANK
TLTDYNEEFFAESSKTASTATLKTDIKKVADEIVIFKENIKNAFNLN
>CBI70438.1 immunodominant membrane protein [Candidatus Phytoplasma prunorum]
METNQQKMLIVVGSIFGVLVLYFVLAWSMSFWPFSVELNKQEIFSSELNLTLDSNSLGEN
VFTKVVAERKKNLQEQVTKKVESFITSANKLLTTEPDAQDKKNLFNLAKESLGKIKTANK
TLTDYNEEFFAESSKTASTATLKTDIKKVADEIVIFKENIKNAFNLN
>CBI70436.1 immunodominant membrane protein [Candidatus Phytoplasma prunorum]
METNQQKMLIVVGSIFGVLVLYFVLSWSMSFWPFSVELNKQEIFSSELNLTLDSNSLGDN
VFTKVVAERKKNLQEQVTKKVESFITSANKLLTTEPDAQDKKTLFNQAKESLGKIKTANK
TLTDYNEEFFSESSKTASTATLKTDIKKVADEIVIFKENIKNAFNLN
>QGX08210.1 immunodominant membrane protein [Candidatus Phytoplasma prunorum]
METNQQKMLTVVGSIFGVLVLYFVLAWSMSFWPFSVELNKQEIFSSELNLTLDSNSLGEN
VFTKVVAERKKNLQEQVTKKVESFITSANKLLTTEPDAQDKKTLFNQAKESLGKIKTANK
TLTDYNEEFFAESSKIASTATLKTDIKKVADEIVIFKENIKNAFNLN
>AXJ14269.1 immunodominant membrane protein [Candidatus Phytoplasma prunorum]
METNQQKMLIVVGSIFGVLVLYFVLAWSMSFWPFSVELNKQEIFSSELNLTLDSNSLGEN
VFTKVVAERKKNLQEQVTKKVESFITSANKLLTTEPDAQDKKTLFNEAKESLGKIKTANK
KLTDYTEDFFSESSKQASTATLKTDIKKVADEIVIFKENIKNAFNLN
>AAM90655.1 immunodominant membrane protein [Peach yellow leafroll phytoplasma]
MEANQQKILIGVGSVVGVLVLYFILAWSMSFWPFGIDEQKVYDNDLKITFTDKDAEVNSI
YEKTKESERKQVLKDRVTSKVEDFVKAAKKLKSNTEPKEDDKKTSFNAAKTALEEIEKNQ
KLLQEHPDEFFSAANTTTSKETLKTEIKAIIDNCNTFRTQIKSVLGLK
>PQP79816.1 hypothetical protein C6B37_00940 [Candidatus Phytoplasma phoenicium]
MQQKENFLSTQKGKIIAGSGGLVGIVVIYLLLSWMFGFWPYGKLTKEKINAMVIDPGTVT
SSISQTDAAKKAKTVTDSYNNLKNAADKLNVNNKDEVLTALNALKTKTDEITTNSKSDSW
DVAVFVASFNKITKADFESAANAIIKAADLK
>QEQ43378.1 Imp [Candidatus Phytoplasma vitis]
MQQKESFLKTKKGKIVVGSVGSVIGALVLYLIIAYVMKWIPFREKITPEDAESLKTKIES
LVADTEAKTTVADNDKIYDKVKKAIEAFESKVTAVNDKRATEKKIDTTEIANLKTAVEGL
KNQDTQENFKAAAKNFKVKVANSITNLKTVITEKNK
>WP_050337392.1 hypothetical protein [Candidatus Phytoplasma phoenicium]
MQKENLLNTTKGKVIVGIGSTVALVLVYTLIAYFFSIWPFTRYTKAEVEKLSDFELTVAT
NADLDAKDKANKKYNELQGRYDKIEKAAKSTKASEKDDTKNALEALKNKLTEFKAKINKD
TYSAGEVVTACNAITKNLFTTATNAIIKDADLK
>ACJ45993.1 putative membrane protein [Palm lethal yellowing phytoplasma]
MNKENFLNSKQGKIIIGSSSAIALVILTVVLLWTFEMWPFSKTLDLEKLKKLEENLKVVT
ISDEDLKDQTKVKEVVKKVKENFDKFNNTIENLTKKQSELIKEATKNKIENLKKIIEEIK
TNSEVSTYDVAAQTAFKTSYSKLKEADIKEVFTLVKTDLKL
>WP_152309962.1 hypothetical protein ['Cynodon dactylon' phytoplasma]
MQNENFWQSTKGKTIGGSIAAVSVLLVYLIFAWFAGLFPFKTKIILDKDTIAKSEANLKL
NTADATKITDKDKAKQLIDDTVKKINDFVEVINNYNAQNDKKVKDTTIKLFSDLSNSIKN
VSIPDTYNANTFADSYNNVAKQTSLDSAFTALKSDLDIK
>BAH24241.1 immunodominant membrane protein [Candidatus Phytoplasma oryzae]
MQNENFLYTKKGKMIIVGSSIAAALILLGILAYFFKWWPFNQIVFDKESINKYAEDLKFV
AADATNAADSNKAKKMRDDTVKKIDDFVKNIEKFNDKTKDDSKIKAETIKKFSDLSGKIK
NVEVKEGSSYAASDFVTSFNDAAKQNDLDSAFTALKADRKIA
>WP_066540196.1 hypothetical protein [Candidatus Phytoplasma oryzae]
MQNENFWTTKKGKITIISTVSVVVLAIIGILLWKKGIFGSKKGILKSDDVSKIENSLKFQ
TYVAADFSNTSVSNQKVSALKQGISDSIEKIKKHNEVASKKSKVKDETVSKFEDLNTKMQ
ELSSTIAATSFVAADVLTKYNALIEAIPKALTALKSDLNIK
>WP_111961370.1 hypothetical protein [Candidatus Phytoplasma oryzae]
MQNENFWTTKKGKITIISTVSVVVLAIIGILLWKKGIFGSKKGILKSDDVSKIENSLKFQ
TYVAADFSNTSVSNQKVSALKQGISDSIEKIKKHNEVASKKSKVKDETVSKFEDLNTKMQ
ELSSTIAATSFVATDVLTKYNALIEAIPKALTALKSDLNIK
>WP_153369032.1 hypothetical protein ['Saccharum officinarum' phytoplasma SCGS]
MQNEKFWYTKKGITIIASVVVGFLAILLTMCYYFRWWPFPKKLNEKTIKKFEKEIVLKSV
TEDEVSDADKAEKVLKELKAKNSQIGKLLEIIEKHNKKSKDDKKIKDATIEAFNSIVKSI
NELKVEKSSYVKSDFKDKYNSAADSTKLSNAFASLKSDLEIK
>AJR27867.1 immunodominant membrane protein, partial [Hyparrhenia grass white leaf phytoplasma]
MQNENFWTTKKGKITIISTVSVVVLAIIGILLWKKGIFGSKKGILKSDDVSKIENSLKFQ
TYVAADFSNTPVSNQKVSALKQGISDSIEKIKKHNEVASKKSKVKDETVSKFEDLNTKMQ
ELSSTIAATSFVAADVLTKYNALIEAIPKALTALKSD
>AJR27868.1 immunodominant membrane protein, partial [Napier grass stunt phytoplasma]
MQNENFWTTKKGKITIISTVSVVVLAIIGILLWKKGIFGSKKGILKSDDVSKIENSLKFQ
TYVAADFSNTSVSNQKVSALKQGISDSIEKIKKHNEVASKKSKVKDETVSKFEDLNTKMQ
ELSSTIAATSFVAADVLTKYNALIEAIPKALTALKSD
>WP_121463765.1 hypothetical protein [Candidatus Phytoplasma ziziphi]
MQQKESFLKTKKGKIVVGSVTGSIVLLLSILLLCWYKEVWPFGPKITETNVKDLTNDLNG
TKTAAEKHDVLEKFITDKVNKVNKKLDDANEGTKKIGFDQINEVKNQLAALKAKTTAITP
EDTTKLQTAVTALDTYLKAAIAVINK
>QJI54816.1 immunodominant membrane protein [Candidatus Phytoplasma ulmi]
MQQKESFLKTKRGKIIVGSVGSVVGLLLLILTICFFMGKWPFGLKITEKDATNLQESVKK
SVETAGKNKEANDKIYNKVKNEITEFETKVKAINEKRADDKKIAMTDIDALKTAVEGLKN
KDTEETFKAAAKIFTEAVDKSIETLKTEITNKNK
>WP_017192876.1 hypothetical protein [Italian clover phyllody phytoplasma]
MAAMDKQNKQSYLKTKNGKIVLGVVSAVIVLLTAVGVWFLMKNSPSKTIKNLDNNLVSKW
DTVYTDAIDKAKQENSDDKKAAALKKVVKTLRTYYKDMDYLTNEEKNKKPEDATKKTAYE
AAQTAAQTVKVALDEADGVTTKDAAAVASLSKALEKVTKEICNTVVAQSKIAYGLK
>WP_078123003.1 hypothetical protein [Candidatus Phytoplasma aurantifolia]
MNHKENFLQTKNGKITVGVLASLGIAIVVYLIAAKLLHWKPFNITTLTNKDIENLKVDLK
DLSGKQRVADLSSDDAKKEGQKAVDGLKKIIDAFAENNKADDKDKKISSATMQSANDLKT
KADDALKFVNEESAAPKEWNDADVVNFVNNKMVKASEINDLLNKAKSDLKLS
>QAB44958.1 immunodominant membrane protein [Lime witches'-broom phytoplasma]
MNHKENFLQTKNGKITVGVLASLGIAIVVYLIAAKLLHWTPFNITTLTNKDIENLKVDLK
DLSGKQRVADLSSDDAKKEGQKAVDGLKKIIDAFAENNKADDKDKKISSATMQSANDLKT
KADDALKFVNEESAAPKEWNDADVVNFVNNKMVKASEINDLLNKAKSDLKLS
>CTQ47838.1 Immunodominant membrane protein [Candidatus Phytoplasma aurantifolia]
MNHKENFLQTKNGKITVGVLASLGIAIVVYLIAAKLLHWKPFNITTLTNKDIENLKVDLK
DLSGKQRVADLSSDDAKKEGQKAVDGLKKIIDAFAENNKADDKDKKISSATMQSANDLKT
KADDALKFVNEESADPKEWNDADVVNFVNNKMVKASEINDLLNKAKSDLKLS
>AFK64760.1 immunodominant membrane protein [Crotalaria phyllody phytoplasma]
MNHKENFLQTKNGKITVGVLASLGIAIVVYLIAAKLLHWKPFNITTLTNKDFENLKVDLK
DLTGKQKVSDLSSDDAKKEAQKAVDGLKKIIDAFTENNKADDKDKKISSATMQSANDLKT
KADDALKFVNDESAASKGWDDADVLNFVNNKMVKTTDIDNLFTKAKTDLKLS
>AFK64757.1 immunodominant membrane protein [Alfalfa witches'-broom phytoplasma]
MNHKENFLQTKNGKITVGVLASLGIAIVVYLIAAKLLHWKPFNITTLTNKDFENLKVDLK
DLTGKQKTSDLSSDDAKKEAQKAVDGLKKIIDAFTENNKADDKDKKISSATMQLANDLKT
KADDALKFVNDESAASKGWDDADVVNFVNNKMVKTTDIDNLFTKAKSDLKLS
>AFK64756.1 immunodominant membrane protein [Alfalfa witches'-broom phytoplasma]
MNHKENFLQTKNDKITVGVLASLGIAIVVYLIAAKLLHWKPFNITTLTNKDFENLKVDLK
DLTGKQKTSDLSSDDAKKEAQKAVDGLKKIIDAFTENNKADDKDKKISSATMQSANDLKT
KADDALKFVNDESAASKGWDDADVVNFVNNKMVKTTDIDNLFTKAKSDLKLS
>AFK64761.1 immunodominant membrane protein [Faba bean phyllody phytoplasma]
MNHKENFLQTKNGKITVGVLASLGIAIVVYLIAAKLLHWKPFNITTLTNKDFENLKVDLK
DLTGKQKASDLSSDDAKKEAQKAVDGLKKIIDAFTENNKADDKDKKISSATMQLANDLKT
KADDALKFVNDESAASKGWDDADVVNFVNNKMVKTTDIDNLFTKAKSDLKLS
>AFK64763.1 immunodominant membrane protein [Carrot witches'-broom phytoplasma]
MNHKENFLQTKNGKITVGVLASLGIAIVVYLIAAKLLHWKPFNITTLTNKDFENLKVDLK
DLTGKQKTSDLSSDDAKKEAQKAVDGLKKIIDAFTENNKADDKDKKISSATMQLANDLKT
KADDALKFVNDESAASKGWDDADVVNFVNNKMVKTIDIDNLFTKAKSDLKLS
>AFK64758.1 immunodominant membrane protein [Periwinkle phyllody phytoplasma]
MNHKENFLQTKNGKITVGVLASLGIAIVVYLIAAKLLHWKPFNITTLTNKDFENLKVDLK
DLTGKQKTSDLSSDDAKKEAQKAVDGLKKIIDAFTENNKADDKDKKISSATMQLANDLKT
KADDALKFVNDESAASKGWDNADVLNFVNNKMVKTTDIDNLFTKAKSDLKLS
>AFK64764.1 immunodominant membrane protein [Periwinkle phyllody phytoplasma]
MNHKENFLQTKNGKITVGVLASLGIAIVVYLIAAKLLHWKPFNIATLTNKDFENLKVDLK
DLTGKQKTSDLSSDDAKKEAQKAVDGLKKIIDAFTENNRADDKDKKISSATMQLANDLKT
KADDALKFVNDESAASKGWDNADVLNFVNNKMVKTTDIDNLFTKAKSDLKLS
>ATZ76623.1 immunodominant membrane protein [Crotalaria witches'-broom phytoplasma]
MNHKENFLQTKNGKITAGVLASLGISVVVYIITAKLLHWKPFNITILTNKDIENLKVDLK
DLTGKTTKNDLPSDDAKKEAQKAVDGLKKILDAFTENNKADDKDKKISSDTMALANTLKT
KAEDALKLVNDQTTAPQTWEDKDVTNFVTKMVKTSEIDNLLNKAKSDLKLS
>AFK64762.1 immunodominant membrane protein [Crotalaria witches'-broom phytoplasma]
MNHKENFLQTKNGKITVGVLASAGIALVVYLITAKLLHWAPFTIKTLTTKDIDNLKVEIK
DFTGVNTKDKLSSDDAKQESQKAFDAINKIVDAFAENNKADIKDKKISDSTIAAANNLKT
KADNALKFVNENASVTNWTDDRVQDFVNNKVVKTKEINDLLSQAKTDLKLQS
>WP_004995117.1 MULTISPECIES: hypothetical protein [16SrII (Peanut WB group)]
MNHKENFLQTKNGKITVGVLASAGIALVVYLITAKLLHWAPFTIKTLTTKDIDNLKVEIK
DFTGLNTKDKLSSDDAKQESQKAFDAINKIVDAFAENNKADIKDKKISDSTIAAANNLKT
KADNALKFVNENASVTNWTDDRVQDFVNNKVVKTKEINDLLSQAKTDLKLQS
>AIK19301.1 immunodominant membrane protein [Water spinach witches'-broom phytoplasma]
MNHKENFLQTKNGKITVGVLASAGIALVVYLITAKLLHWAPFTIKTLTTKDIDNLKVEIK
DFTGVNTKDKLSSDDAKQESQKAFDAINKIVDAFAENNKADIKDKKISDSTIAAANNLKT
KADNALKFVNENASVTSWTDDRVQDFVNNKVVKTKEINDLLSQAKTDLKVQS
>AGT17675.1 immunodominant membrane protein [Cauliflower phyllody phytoplasma]
MNHKENFLQTKNGKITVGVLASAGIALVVYLITAKLLHWAPFTIKTLTTKDIDNLKVEIK
DFTGVNTKDKLSSDDAKQESQKAFDAINKIVDAFAENNKADIKDKKISDSTIAAANNLKT
KADNALKFVNENASVTNWTDDRVQDFVNNKVVKTKEINDLLSQAKTDLKVQS
>AGT17676.1 immunodominant membrane protein [Cowpea phyllody phytoplasma]
MNHKENFLQTKNGKITVGVLASAGIALVVYLITAKLLHWAPFTIKTLTTKDIDNLKVEIK
DFTGVDTKDKLSSDDAKQESQKAFDAINKIVDAFAENNKADIKDKKISDSTIAAANNLKT
KADNALKFVNENASVTNWTDDRVQDFVNNKVVKTKEINDLLSQAKTDLKVQS
>AAC46382.1 major SPWB-MLO antigenic protein [Candidatus Phytoplasma sp.]
MNHKENFLQTKNGKITVGVLASAGIALVVYLITAKLLHWAPFTIKTLTTKDIDNLKVEIK
DFTGLNTKDKLSSDDAKQESQKAFDAINKIVDAFAENNKADIKDKKISDSTIAAANNLKT
KADNALKFVNENASVTNWTDDRVQDFVNNKVVKTKEINDLLSQAKTDLKVQS
>AGT17681.1 immunodominant membrane protein [Tomato witches'-broom phytoplasma]
MNHKENFLQTKNGKITVGVLASAGIALVVYLITAKLLHWAPFTIKTLTTKDIDNLKVEIK
DFTGVNTKDKLSSDDAKQESQKAFDAINKIVDAFAENNKADIKDKKISDSTIAAANNLKT
KADNALKFVNENASVTNWTDDRVQDFVNNKVVKTKEISDLLSQAKTDLKVQS
>AQM55132.1 immunodominant membrane protein ['Medicago sativa' phytoplasma]
MNHKENFLQTKNGKITVGVLASAGIALVVYFITAKLLHWAPFTIKTLTAKDIDNLKVEIK
DFTGKSTKDQLSLDDAKQESQKVVDAMKKIVDALAENNKADIKDKKISDSTITAANNLKT
KADEALKFVNDNASNWIDDRVKDFVPKMVKTSEINDLLGLVKSDLKLS
>AFK64766.1 immunodominant membrane protein [Eggplant big bud phytoplasma]
MNHKENFLQTKNGKITVGVLASAGIALVVYFITAKLLHWAPFTIKTLTAKDIDNLKVEIK
DFTGKSTKDQLSLDDAKQESQKVVDAMKKIVDALAENNKADIKDKKISDSTITAANNLKT
KADEALKFVNDNASNWIDDRVKDFVPKMVKTSDINDLLGLVKSDLKLS
>AFK64759.1 immunodominant membrane protein [Eggplant big bud phytoplasma]
MNHKENFLQTKNGKITVGVLASAGVALVVYFITAKLLHWAPFTIKTLTAKDIDNLKVEIK
DFTGKSTKDQLSLDDAKQESQKVVDAMKKIVDALAENNKADIKDKKISDSTITAANNLKT
KADEALKFVNDNASNWIDDRVKDFVPKMVKTSDINDLLGLVKSDLKLS
>QBX90587.1 immunodominant membrane protein [Faba bean phyllody phytoplasma]
MNHKENFLQTKNGKITVGVLASAGIALVVYFITAKLLHWAPFTIKTLTAKDIDNLKVEIK
DFTGKSTKDQLSLDDAKQESQKVVDAMKKIVDALAENNKADIKDKKIXDSTITAANNLKT
KADEALKFVNDNASNWIDDRVKDFVPKMVKTSDINDLLGLVKSDLKLS
>AFK64765.1 immunodominant membrane protein [Parsely witches'-broom phytoplasma]
MNHKENFLQTKNGKITVGVLASAGIALVVYFITAKLLHWAPFIIKTLTAKDIDNLKVEIK
DFTGKSTKDQLSLDDAKQESQKVVDAMKKIVDALAENNKADIKDKKISDLTITAANNLKT
KADEALKFVNDNASNWIDDRVKDFVPKMVKTSDINDLLGLVKSDLKLS
>AFK64767.1 immunodominant membrane protein [Eggplant big bud phytoplasma]
MNHKENFLQTKNGKITVGVLASAGIALVVYFITAKLLHWAPFTIKTLTAKDIDNLKVEIK
DFTGKSTKDQLSLDDAKQESQKVVDAMKKIVDALAENNKADIKDKKISDSTITAANNLKT
KADEALKFVNDNASNWIDDRVKDIVPKMVKTSDINDLLGLVKSDLKLS
>AGW23907.1 immunodominant membrane protein [Candidatus Phytoplasma trifolii]
MSKIKDFVQSKNGKITIGVIVAVLALVAILYFCGVFGGGKAVDKKLIESLEKKLELPSES
SKYDTEDKVKNLVTDYTKALDNFKAAIEKYNKNAKDNDKISDEAKQHIEAFKTKVEDLKT
TNKEAFKEKHNQLKVSEFITKLKEKLPESVKK
>BAH24247.1 immunodominant membrane protein [Korean potato witches'-broom phytoplasma]
MSKMKDFVQSKNGKITIGVIVAVVVLTSIVAMLYFFGVFGGGKALDKKLIENFEKKIAIP
SDVSKYDDQDKIKKVVKAYEGELTKITDAIDAHNKKAKDADKIKDEVKNFVNEFKNKVTT
QFQNANDAAKFKTAHGELEFSKFITDLKQKLGDIVTK
>WP_017191983.1 hypothetical protein [Poinsettia branch-inducing phytoplasma]
MVAMDKHNKQSYLKTKNGKIVLGVVSAVVVILTAIGVWFFMKNSPSKAIKNLDSNLVSKW
DAVYTDAITKANNENSADKKAAALKKVVKTLRTYYKKDMDYLTNEEKNKKPEDATKKTAY
EEAQKAAKTVKDALDEADKVTGQDDAAVTSLNNALAKVTKDICQKVVTQSKIAYGLE
>BAL03445.1 immunodominant membrane protein [Poinsettia branch-inducing phytoplasma]
MVAMDKHNKQSYLKTKNGKIVLGVVSAVVVILTAIGVWFFMKNSPSKAIKNLDSNLVSKW
DAVYTDAITKANNENSADKKAAALKKVVKTLRTYYNKDMDYLTNEEKNKKPEDATKKTAY
EEAQKAAKTVKDALDEADKVTGQDDAAVTSLNNALAKVTKDICQKVVTQSKIAYGLE
>BAL03493.1 immunodominant membrane protein [Poinsettia branch-inducing phytoplasma]
MVAMDKHNKQSYLKTKNGKIVLGVVSAVVVILTAIGVWFFMKNSPSKAIKNLDSNLVSKW
DAVYTDAITKANNENSADKKAAALKKVVKTLRTYYNKDMDYLTNEEKNKKPEDATKKTAY
EEAQKAAKTVKDALDEADRVTGQDDAAVTSLNNALAKVTKDICQKVVTQSKIAYGLE
>BAL03472.1 immunodominant membrane protein [Poinsettia branch-inducing phytoplasma]
MVAMDKHNKQSYLKTKNGKIVLGVVSAVVVILTAIGVWFFMKNSPSKAIKNLDSNLVSKW
DAVYTDAITKANNENSADKKAAALKKVVKTLRTYYNKDMDYLTNEEKNKKPEDATKKTAY
EEAQKAAKTVKDALNEADKVTGQDDAAVTSLNNALAKVTKDICQKVVTQSKIAYGLE
>BAL03463.1 immunodominant membrane protein [Poinsettia branch-inducing phytoplasma]
MVAMDKHNKQSYLKTKNGKIVLGVVSAVVVILTAIGVWFFMKNSPSKAIKNLDSNLVSKW
DAVYTDAITKANNENSADKKAAALKKVFKTLRTYYNKDMDYLTNEEKNKKPEDATKKTAY
EEAQKAAKTVKDALDEADKVTGQDDAAVTSLNNALAKVTKDICQKVVTQSKIAYGLE
>BAL03457.1 immunodominant membrane protein [Poinsettia branch-inducing phytoplasma]
MVAMDKHNKQSYLKTKNGKIVLGVVSAVVVILTAIGVWFFMKNSPSKAIKNLDSNLVSKW
DAVYTDAITKANNENSADKKAAALKKVVKTLRTYYKKDMDYLTNEEKNKKPEDATKKTAY
EEAQKAAKTVKYALDEADKVTGQDDAAVTSLNNALAKVTKDICQKVVTQSKIAYGLE
>BAL03460.1 immunodominant membrane protein [Poinsettia branch-inducing phytoplasma]
MVAMDKHNKQSYLKTKNGKIVLGVVSAVVVILTAIGVWFFMKNSPSKAIKNLDSNLVSKW
DAVYTDAITKANNENSADKKAAALKKVVKTLRTYYNKDMDYLTNEEKNKKPEDATKKTAY
EEAQKAAKTVKDALDEADNVTGQDDAAVTSLNNALAKVTKDICQKVVTQSKIAYGLE
>BAL03484.1 immunodominant membrane protein [Poinsettia branch-inducing phytoplasma]
MVAMDKHNKQSYLKTKNGKIVLGVVSAVVVILTAIGVWFFMKNSPSKAIKNLDSNLVSKW
DAVYTDAITKANNENSADKKAAALKKVVKTLRTYYNKDMDYLTNKEKNKKPEDATKKTAY
EEAQKAAKTVKDALDEADKVTGQDDAAVTSLNNALAKVTKDICQKVVTQSKIAYGLE
>ADD52254.1 immunodominant membrane protein [Poinsettia branch-inducing phytoplasma]
MVAMDKHNKQSYLKTKNGKIVLGVVSAVVVILTAIGVWFFMKNSPSKAIKNLDSNLVSKW
DAVYTDAITKANNENSADKKAAALKKVVKTLRTYYNKDMDYLTNEKKNKKPEDATKKTAY
EEAQKAAKTVKDALDEADKVTGQDDAAVTSLNNALAKVTKDICQKVVTQSKIAYGLE
>BAL03466.1 immunodominant membrane protein [Poinsettia branch-inducing phytoplasma]
MVAMDKHNKQSYLKTKNGKIVLGVVSAVVVILTAIGVWFFMKNSPSKAIKNLDSNLVSKW
DAVYTDAITKANNENSADKKAAALKKVVKTLRTYYNKDMDYLTNEEKNKKPEDATKKTAY
EEAQKAAKTVKDALNETDKVTGQDDAAVTSLNNALAKVTKDICQKVVTQSKIAYGLE
>BAL03442.1 immunodominant membrane protein [Poinsettia branch-inducing phytoplasma]
MVAMDKHNKQSYLKTKNGKIVLGVVSAVVVILTAIGVWFFMKNSPSKAIKNLDSNLVSKW
DAVYTDAITKANNENSADKKAAALKKVVKTLRTYYNKDMDYLTNEEKNKKPEDATKKTAY
EEAQKAAKTVKDALYEADKVTGQDDAAVTSLNNALAKVTKDICQKVVTQSKIAYGLE
>BAL03469.1 immunodominant membrane protein [Poinsettia branch-inducing phytoplasma]
MVAMDKHNKQSYLKTKNGKIVLGVVSAVVVILTAIGVWFFMKNSPSKAIKNLDSNLVSKW
DAVYTDAITKANNKNSADKKAAALKKVVKTLRTYYNKDMDYLTNEEKNKKPEDATKKTAY
EEAQKAAKTVKDALNEADKVTGQDDAAVTSLNNALAKVTKDICQKVVTQSKIAYGLE
>BAL03478.1 immunodominant membrane protein [Poinsettia branch-inducing phytoplasma]
MVAMDKHNKQSYLKTKNGKIVLGVVSAVVVILTAIGVWFFMKNSPSKAIKNLDSNLVSKW
DAVYTDAITKANNENSADKKAAALKKVVKTLRTYYNKDMDYLTNEKKNKKPEDATKKTAY
EEAQKAAKTVKDALDEADKVTGQNDAAVTSLNNALAKVTKDICQKVVTQSKIAYGLE
>BAL03421.1 immunodominant membrane protein [Poinsettia branch-inducing phytoplasma]
MVAMDKHNKQSYLKTKNGKIVLGVVSAVVVILTAIGVWFFMKNSPSKAIKNLDSNLVSKW
DAVYTDAITKANNENSADKKAAALKKVVKTLRTYYNKDMDYLTNEEKNKKPEDATKKTAY
EEAQKAAKTVKDALDEADKEVTGQDDAAVTSLNNALAKVTKDICQKVVTQSKIAYGLE
>BAL03490.1 immunodominant membrane protein [Poinsettia branch-inducing phytoplasma]
MVAMDKHNKQSYLKTKNGKIVLGVVSAVVVILTAIGVWFFMKNSPSKAIKNLDSNLVSKW
DAVYTDAITKANNENSANKKAAALKKVVKTLRTYYNKDMDYLTNEEKNKKPEDATKKTAY
EEAQKAAKTVKDALDEDDKVTGQDDAAVTSLNNALAKVTKDICQKVVTQSKIAYGLE
>BAL03430.1 immunodominant membrane protein [Poinsettia branch-inducing phytoplasma]
MVAMDKHNKQSYLKTKNGKIVLGVVSAVVVILTAIGVWFFMKNSPSKAIKNLDSNLVSKW
DAVYTDAITKANNENSADKKAAALKKVVKTLRTYYNKDMDYLTNEEKNKKPEDATKKTAY
EEAQKAAKTVKDALDEADDKVTGQDDAAVTSLNNALAKVTKDICQKVVTQSKIAYGLE
>BAL03424.1 immunodominant membrane protein [Poinsettia branch-inducing phytoplasma]
MVAMDKHNKQSYLKTKNGKIVLGVVSAVVVILTAIGVWFFMKNSPSKAIKNLDSNLVSKW
DAVYTDAITKANNENSADKKAAALKKVVKTLRTYYKKDMDYLTNEEKNKKPEDATKKTAY
EEAQKAAKTVKYALDEADNKVTGQDDAAVTSLNNALAKVTKDICQKVVTQSKIAYGLE
>BAL03433.1 immunodominant membrane protein [Poinsettia branch-inducing phytoplasma]
MVAMDKHNKQSYLKTKNGKIVLGVVSAVVVILTAIGVWFFMKNSPSKAIKNLDSNLVSKW
DAVYTDAITKANNENSADKKAAALKKVVKTLRTYYNKDMDYLTNEEKNKKPEDATKKTAY
EEAQKAAKTVKDALNEADDKVTGQDDAAVTSLNNALAKVTKDICQKVVTQSKIAYGLE
>BAL03427.1 immunodominant membrane protein [Poinsettia branch-inducing phytoplasma]
MVAMDKHNKQSYLKTKNGKIVLGVVSAVVVILTAIGVWFFMKNSPSKAIKNLDSNLVSKW
DAVYTDAITKANNENSADKKAAALKKVVKTLRTYYNKDMDYLTNEEKNKKPEDATKKTAY
EEAQKAAKTVKYALDEADDKVTGQDDAAVTSLNNALAKVTKDICQKVVTQSKIAYGLE
>AZS27804.1 putative immunodominant protein [Candidatus Phytoplasma pruni]
MVAMDKHNKQSYLKTKNGKIVLGVVSAVVVILTAVGVWFFMKNSPSKAVKNLDSNLVSKW
DAVYTDAITKANNENSADKKAAALKKVVKTLKTYYKDMDYLTNEEKNKKPEDAAKKTAYE
EAQNAAKTVKGALDEADQATGQDDAAVTSLNKALVKVTKDICQKVVTQSKIAYGLE
>WP_053521583.1 hypothetical protein [Candidatus Phytoplasma pruni]
MVAMDKHNKQSYLKTKNGKIVLGVVSAVVVILTAVGVWFFMKNSPSKAVKNLDSNLVSKW
DAVCTDAITKANNENSADKKAAALKKVVKTLKTYYKDMDYLTNEEKNKKPEDAAKKTAYE
EAQNAAKTVKGALDEADQATGQDDAAVTSLNKALAKVTKDICQKVVTQSKIAYGLE
>AAP31487.1 hypothetical protein [Western X phytoplasma]
MVAMDKHNKQSYLKTKNGKIVLGVVSAVVVILTAVGVWFFMKNSPSKVVKNLDSNLVSKW
DAVYTDAITKANNENSADKKAAALKKVVKTLKTYYKDMDYLTNEEKNKKPEDAAKKTAYE
EAQNAAKTVKGALDEADLATGQDDAAVTSLNKALEKVTKDICQKVVTQSKIAYGLE
>AZS27817.1 putative immunodominant protein [Candidatus Phytoplasma pruni -related phytoplasma]
MVAMDKHNKQSYLKTKNGKIVLGVVSAVVVLLTAVGVWFLMKNSPSKAVKNLESNLVSKW
DTVYTEPISKAKQENSADKKAAALKKVVKTLRTYYKDMEYLTNEEKNKKPEDATKKTAYE
AAQAAVKTVKAALDAADNVTGKDDAAVTSLSDALEKVTKDICQTVVTQSKTAYGL
>WP_017193314.1 hypothetical protein [Vaccinium witches'-broom phytoplasma]
MAAMDKQNKQSYLKTKNGKIVLGVVSAVVVLLTAVGVWFLMKNSPSKAVKNLDSNLVSKW
DTVYTDAISKANQENSADKKVAALKKVVKTLRTYYKDMEYLTNEEKNKKPEDTAKKAAYE
AAQTAAKKVKDALDAADNVTSKDDAAAKALSDALAQVTKDICQTVVTQSKTAYGL
>WP_017192208.1 hypothetical protein [Milkweed yellows phytoplasma]
MAAMDKQNKQSYLKTKNGKIVLGVVSAVVVLLTAVGVWFLMKNSPSKAVKNLDSNLISKW
ETVYTEAISKAKQENSADKKVAALKKVVTTLKTYCKDMEYLTNEEKNKKPEDTAKKAAYE
AAQKAAKTVKDALDATDNITGKDDAAVTALSDALDKVKKDICQTVVTQSKTAYGL
>AYP64674.1 inmunodominant membrane protein [Candidatus Phytoplasma sp.]
MAAMDKQNKQSYLQTKNGKIVLGVVTAVVVLLAGVGAYLLMRNTPTKAIKNLETNLVATD
KWKTVYTDAIDAANKLDNAEKKTKALKEVASKLKKYYSDMDYLTKAENKYTDDAKKTAYT
NAQNAAKKVKAGLDEVDAVTTKDDAAVTALQNALAKVQQADCKTVVDEAKKVYEVK
>WP_144658297.1 hypothetical protein [Candidatus Phytoplasma pini]
MANEKFLETQKGKVIVGVSIFAAVIVVYIAFAAWLKFWPFSAKLTKDSYNTIRTSFKVET
DDTKINVDTNDKAKTLVQPLRDQFEKINKIKKQLQETTQTKLTTVENEISQAEAKAKTNP
FATVDFRNAYKKISQDDINSLLDLVKQDLNL
