# Supplementary material for: Comparison of Current Methods for Signal Peptide Prediction in Phytoplasmas
Source: Front Microbiol. 2021 Mar 25;12:661524. doi: 10.3389/fmicb.2021.661524 (PMC8026896; doi:10.3389/fmicb.2021.661524)
Supplement: Supplementary Material 1 — Sequences used in this study, grouped as fasta files. [file Data_Sheet_13.ZIP › RmuC.fasta]

>WP_011412731.1 DNA recombination protein RmuC [Aster yellows witches'-broom phytoplasma]
MSQDQIIILLILILSVILILILGGATFIIYFFVAKPKKTQVNIKDFFKQAFLESESRVICRLDDKINNLNHQSQDILTKE
IKDTRQHLTSNLENSLKVLREQNASGFQEVQNIHKLLCQNDKTGQAGEFLLARILENISHFKDKLVFEKQYLMKKTNNNG
NRLKVDVMCKGYGKFIQIPIDSKFPTTDFLSYINATFNQIELKNRFLFHVKERIKEVQKYVSKEDNCPYAIMFIPSESIF
AQINCDPEIISYAFKHNVIITSPSILLAILNSVDYYFQIFESVQNNEEKLECIENVLQAMKNFDKVFICDLKAALEKVLK
VIEDIQKKEKTLDQRYQKLLEVRKKENKNSKNNTKNEKIDF
>WP_034172060.1 DNA recombination protein RmuC [Chrysanthemum yellows phytoplasma]
MPQDQIVFLLILTLSVILILILGGVTFIIYFFVAKPKKTQVNIQDFVKQAFLESESRVICRLDDKINNLTHQSQDSLTKE
IKDTRQHLTINLENSLKVLREQNASGFQEVQNIHKLLCQNDKTGQAGEFLLARVLENVSHFKDKLVFEKQYLMKKTNNNG
NRLKVDVMCKGYGKFVQIPIDSKFPTTDFLAYINATFNQTELKSRFLFHVKERIKEVQKYVSKEDNCPYAIMFIPSESIF
AQINCDHEIISYAFKRNVIITSPSILLAILNSVDYYFQIFESVQNNEEKLECIENVLQAMKNFDKVFIYDLKAALEKVLK
VIEDIQKKEKTLEQRYQKLLEVRKKENNNSKNNIKNEKIDF
>WP_071345563.1 DNA recombination protein RmuC [Rice orange leaf phytoplasma]
MPQDQIVFLLILTLSVILILILGGVTFIIYFFVAKPKKTQVNIQDFVKQAFLESESRVICRLDDKINNLTHQSQDSLTKE
IKDTRQHLTINLENSLKVLREQNASGFQEVQNIHKLLCQNDKTGQAGEFLLARVLENVSHFKDKLVFEKQYLMKKTNNNG
NRLKVDVMCKGYGKFVQIPIDSKFPTTDFIAYINVTSNQTELKSRFLFHVKERIKEVQKYVSKEDNCPYAIMFIPSESIF
AQINCDPEIISYAFKRNVIITSPSILLAILNSVDYYFQIFESVQNNEEKLECIENVLQAMKNFDKVFIYDLKAALEKVLK
VIEDIQKKEKTLEQRYQKLLEVRKKENNNSKNNIKNEKIDF
>WP_069028243.1 DNA recombination protein RmuC [Maize bushy stunt phytoplasma]
MPQDQIVFLLILTLSVILILILGGVTFIIYFFVAKPKKTQVNIEDFVKQAFLESESRVICRLDDKINNLTHQSQDSLTKE
IKDTRQHLTINLENSLKVLREQNASGFQEVQNIHKLLCQNDKTGQAGEFLLARVLENVSHFKDKLVFEKQYLMKKTNNNG
NHLKVDVMCKGYGKFVQIPIDSKFPTTDFIAYINATSNQTELKSRFLFHVKERIKEVQKYVSKEDNCPYAIMFIPSESIF
AQINCDPEIISYAFKRNVIITSPSILLAILNSVDYYFQIFESVQNNEEKLECIENVLQAMKNFDKVFIYDLKAALEKVLK
VIEDIQKKEKTLEQRYQKLLEVRKKENNNSKNNIKNEKIDF
>WP_011160644.1 DNA recombination protein RmuC ['Chrysanthemum coronarium' phytoplasma]
MPQDQIVFLLILTLSVILILILGSVTFIIYFFVAKPKKTQVNIQDFVKQAFLESESRVICRLDDKINNLTNQSQDSLTKE
IKDTRQHLTINLENSLKVLREQNASGFQEVQNIHKLLCQNDKTGQAGEFLLARVLENVSHFKDKLVFEKQYLMKKTNNNG
NRLKVDVMCKGYGKFVQIPIDSKFPTTDFLAYINATSNQTELKSRFLFHVKERIKEVQKYVSKEDNCPYAIMFIPSESIF
AQINCDPEIISYAFKRNVIITSPSILLAILNSVDYYFQIFESVQNNEEKLECIENVLQAMKNFDKVFIYDLKAALEKVLK
VIEDIQKKEKTLEQRYQKLLEVRKKENNNSKNNIKNEKIDF
>WP_130427710.1 DNA recombination protein RmuC ['Catharanthus roseus' aster yellows phytoplasma]
MPKDQIVFLLILTLSVILILILGGVTFIIYFFVVKPKKTQFNIQDFVKQAFLESESRVICRLDDKINNLTHQSQDSLTKE
IKDTRQHLTINLENSLKVLREQNASGFQEVQNIHKLLCQNDKTGQAGEFLLARVLENVSHFKDKLVFEKQYLMKKTNNNG
NHLKVDVMCKGYGKFVQIPIDSKFPTTDFIAYINATSNQTELKSRFLFHVKERIKEVQKYVSKEDNCPYAIMFIPSESIF
AQINCDPEIISYAFKRNVIITSPSILLAILNSVDYYFQIFESVQNNEEKLECIENVLQAMKNFDKVFIYDLKAALEKVLK
VIEDIQKKEKTLEQRYQKLLEVRKKENNNSKNNIKNEKIDF
>WP_024563617.1 DNA recombination protein RmuC [Wheat blue dwarf phytoplasma]
MPQDQIIILLILILSVILILILGGVTFIIYFFVAKPKKTQVNIQDFVKQAFLESESRVICRLDDKINNLNHQSQDSLTKE
IKDTRQHLTSNLENSLKVLREQNAIGFQEVQNIHKLLCQNDKTGQAGEFLLARVLENISHLKDKLVFEKQYLMKKTNNNG
NRLKVDVICKGYGKFIQIPIDSKFPTTDFLVYINATSNQTELKNRFLFHVKERIKEVQKYVSKEDNCPYAIMFIPSESIF
AQINCDPEIISYAFKRNVIITSPSILLAILNSVDYYFQIFESVQNNEEKFECIENVLQAMKNFDKVFIYDFKAALEKVLK
VIEDIQKKEKTLEQRYQKLLEVHKKENKNSKNNTKNENIDF
>WP_122225306.1 DNA recombination protein RmuC [Candidatus Phytoplasma solani]
MIINEYNLVLVLLFLVILLIVLVVGIVFVFGRKLLKAKVPDFNLQDILKQSFLESELRVIDRLDLKINNLTHQSKDSLTK
EIKDTRQHLISNLENSLKVLRDQNASGFQEVQNIHKLLAQNDKTGKVGEFLLARVLENIAYTKDKLIFEKQFLMKKLNSN
GQRLRVDIMCKGRGKFIQIPIDSKFPTTDFLEYMNSTDNKNELKKRFLMRVKDRIKEAQKYVSPEDNAPYVIMFIPSESI
FSQINSDEETISFAFKRNVIITSPSILLAILNSVDYYFQIFESVQNNEEKITCIDNVLQAMKNFDKVFLYDLKIALEKVL
KVIEEVQIKEKTLEKRYEKLLEVRKLEAEKRSLSINSKK
>WP_012359112.1 DNA recombination protein RmuC [Candidatus Phytoplasma australiense]
MDTLQILILILLAILIIITIFIIFILSKFFLKNQPLENNFQDLKQSFNMLDIRINNLTHQSKDSLTQEIKDTRKHLISNL
ENSLKVLREQNASGFQGVQDIHKLLSQNDKAGQAGEFLLNRILENISYIKDKLVFQKQFVMKKTINRHHLRVDVMCKGHG
KFIQIPIDSKFPTRDFLTFLNDDNQIELKKRFSDNVKKRIKEVQNYVSQEDSAPYAIMFVPSESIFSQINADQELISFAF
SRNVIVASPSILLAILNSVDYYLQVFESVQNNEEKLDCINKVFEAMRNFDKTLFNNLKTSLQKTLDVIEDMDKKEKTLQK
RYEKLLEVSKREKESKKKL
