# Supplementary material for: Comparison of Current Methods for Signal Peptide Prediction in Phytoplasmas
Source: Front Microbiol. 2021 Mar 25;12:661524. doi: 10.3389/fmicb.2021.661524 (PMC8026896; doi:10.3389/fmicb.2021.661524)
Supplement: Supplementary Material 1 — Sequences used in this study, grouped as fasta files. [file Data_Sheet_13.ZIP › RNaseY.fasta]

>WP_011412729.1 ribonuclease Y [Aster yellows witches'-broom phytoplasma]
MKDASWRDHCTMGCSLFFLALICGSIIGYFLYSFFNQKKLEEKKQAFDNKLKEKEKDLQK
REQEMMRNAKIEIASLRQKLELDLEQRTNTIVDLESKNNRREELLNNRTESLNKREEHLD
SEKQIISHTKKNLEQQIKEQETILNTQKQQLEKIASLTQDQARQIIMKETRDQTTYEMMS
YIKQEEEKAKSEASKKAKTLLVLAMQKYSGDITGEKNISVVNIPNEDMKGRIIGRQGRNI
KSLEVLTGVDLIIDESPCTVILSSFDPIRREIAKKTLEFLVSDGRIHPSRIEKALETSTI
EVDNFIKEMGEEATFITKIGEVHPDLIKILGKLHFRISYSQNVLKHSLEVAFLAGKLASE
IGENEILARRAGLFHDIGKALDHEMEGSHVEIGVSIASKYKEKKEVIDAIASHHEDQEPQ
SIIAALVAIADTLSSARPGARKESVENYIQRLTKLETIANSTKGVAKSYAIQAGREIRVI
VEPDKIADNFIFQTARTIKEQIEKEIIYNGVIKVTVLRETRAVEMAKL
>TKA87519.1 ribonucrease Y [Periwinkle leaf yellowing phytoplasma]
MKGDYWRTHCIMGCSLFVFALICGSIIGYFLYSFFNQKKLEEKKQAFDNKLKEKEKDLQQ
REQEMMRNAKIEITSLRQKLELDLEQRTNTIVDLESKNNRREELLNNRTESLNKREEHLD
SEQQIISHTKKNLEQQIKQQKTILNTQKQQLEKIASLTQDQARQIIMKETRDQTTYEMMS
YIKQEEEKAKSEASKKAKTLLVLAMQKYAGDITGEKNISVVNIPNEDMKGRIIGRQGRNI
KSLEVLTGVDLIIDESPCTIILSSFDPIRREIAKKTLEFLVSDGRIHPSRIEKALETSTI
EVDNFIKEMGEEAAFITKIGEVHPDLIKILGKLHFRISYSQNVLKHSLEVAFLAGKLASE
IGENEILARRAGLFHDIGKALDHEMEGSHVEIGVSIASKYKEKKEVIDAIASHHEDQEPQ
SIIAVLVAIADTLSSARPGARKESVENYIQRLTKLETIANATEGVAKSYAIQAGREIRVI
VEPDKIADNFIFQTARTIKEQIEKDISYNGVIKVTVIRETRAVEMAKL
>QKX95445.1 ribonuclease Y [Rapeseed phyllody phytoplasma]
MKGDYWRTHCVMGCSLFVFALICGSIIGYFLYSFFNQKKLEEKKQAFDNKLKEKEKDLQQ
REQEMMRNAKIEITSLRQKLELDLEQRTNTIVDLESKNNRREELLNNRTESLNKREEHLD
SEQQIISHTKKNLEQQIKEQETILNTQKQQLEKIASLTQDQARQIIMKETRDQTTYEMMS
YIKQEEEKAKSEASKKAKTLLVLAMQKYAGDITGEKNISVVNIPNEDMKGRIIGRQGRNI
KSLEVLTGVDLIIDESPCTIILSSFDPIRREIAKKTLEFLVSDGRIHPSRIEKALETSTI
EVDNFIKEMGEEAAFITKIGEVHPDLIKILGKLHFRISYSQNVLKHSLEVAFLAGKLASE
IGENEILARRAGLFHDIGKALDHEMEGSHVEIGVFIASKYKEKKEVIDAIASHHEDQEPQ
SIIAVLVAIADTLSSARPGARKESVENYIQRLTKLETIANATEGVAKSYAIQAGREIRVI
VEPDKIADNFIFQTARTIKEQIEKDISYNGVIKVTVIRETRAVEMAKL
>BAF73494.1 predicted HD superfamily hydrolase [Onion yellows phytoplasma OY-W]
MKGDYWRTHCIMGCSLFVFALICGSIIGYFLYSFFNQKKLEEKKQAFDNKLKEKEKDLQQ
REQEMMRNAKIEITSLRQKLELDLEQRTNTIVDLESKNNRREELLHNRTESLNKREEHLD
SEQQIISHTKKNLEQQIKQQKTILNTQKQQLEKIASLTQDQARQIIMKETRDQTTYEMMS
YIKQEEEKAKSEASKKAKTLLVLAMQKYAGDITGEKNISVVNIPNEDMKGRIIGRQGRNI
KSLEVLTGVDLIIDESPCTIILSSFDPIRREIAKKTLEFLVSDGRIHPSRIEKALETSTI
EVDNFIKEMGEEAAFITKIGEVHPDLIKILGKLHFRISYSQNVLKHSLEVAFLAGKLASE
IGENEILARRAGLFHDIGKALDHEMEGSHVEIGVSIASKYKEKKEVIDAIASHHEDQEPQ
SIIAVLVAIADTLSSARPGARKESVENYIQRLTKLETIANATEGVAKSYAIQAGREIRVI
VEPDKIADNFIFQTARTIKEQIEKDISYNGVIKVTVIRETRAVEMAKL
>WP_084066035.1 ribonuclease Y [Chrysanthemum yellows phytoplasma]
MKGDYWRTHCIMDCSLLVFALICGSIIGYFLYSFFNQKKLEEKKQAFDNKLKEKEKDLQQ
REQEMMRNAKIEITSLRQKLELDLEQRTNTIVDLESKNNRREELLNNRTESLNKREEHLD
SEQQIISHTKKNLEQQIKEQETILNTQKQQLEKIASLTQDQARQIIMKETRDQTTYEMMS
YIKQEEEKAKSEASKKAKTLLVLAMQKYAGDITGEKNISVVNIPNEDMKGRIIGRQGRNI
KSLEVLTGVDLIIDESPCTIILSSFDPIRREIAKKTLEFLVSDGRIHPSRIEKALETSTI
EVDNFIKEMGEEAAFITKIGEVHPDLIKILGKLHFRISYSQNVLKHSLEVAFLAGKLASE
IGENEILARRAGLFHDIGKALDHEMEGSHVEIGVFIASKYKEKKEVIDAIASHHEDQEPQ
SIIAVLVAIADTLSSARPGARKESVENYIQRLTKLETIANATEGVAKSYAIQAGREIRVI
VEPDKIADNFIFQTARTIKEQIEKDISYNGVIKVTVIRETRAVEMAKL
>AOF54820.1 ribonucrease Y [Maize bushy stunt phytoplasma]
MKGDYWRTHCIMGCSLLVFVLICGSIIGYFLYSFFNQKKLEEKKQAFDNKLKEKEKDLQQ
REQEMMRNAKIEITSLRQKLELDLEQITNTIVDLESKNNRREELLNNRTESLNKREEHLD
SEQQIISHTKKNLEQQIKEQETILNTQKQQLEKIASLTQDQARQIIMKETRDQTTYEMMS
YIKQEEEKAKSEASKKAKNLLVLAMQKYAGDITGEKNISVVNIPNEDMKGRIIGRQGRNI
KSLEVLTGVDLIIDESPCTIILSSFDPIRREIAKKTLEFLVSDGRIHPSRIEKALETSTI
EVDNFIKEMGEEAAFITKIGEVHPDLIKILGKLHFRISYSQNVLKHSLEVAFLAGKLASE
IGENEILARRAGLFHDIGKALDHEMEGSHVEIGVSIASKYKEKKEVIDAIASHHEDQEPQ
SIIAVLVAIADTLSSARPGARKESVENYIQRLTKLETIANATEGVAKSYAIQAGREIRVI
VEPDKIADNFIFQTARTIKEQIEKDISYNGVIKVTVIRETRAVEMAKL
>Q6YQV1.1 RecName: Full=Ribonuclease Y; Short=RNase Y [Onion yellows phytoplasma OY-M]
MKGDYWRTHCIMDCSLLVFALICGSIIGYFLYSFFNQKKLEEKKQAFDDKLKEKEKDLQQ
REQEMMRNAKIEITSLRQKLELDLEQRTNTIVDLESKNNRREELFNNRTESLNKREEHLD
SEQQIISHTKKNLEQQIKEQETILNTQKQQLEKIASLTQDQARQIIMKETRDQTTYEMMS
YIKQEEEKAKSEASKKAKTLLVLAMQKYAGDITGEKNISVVNIPNEDMKGRIIGRQGRNI
KSLEVLTGVDLIIDESPCTIILSSFDPIRREIAKKTLEFLVSDGRIHPSRIEKALETSTI
EVDNFIKEMGEEAAFITKIGEVHPDLIKILGKLHFRISYSQNVLKHSLEVAFLAGKLASE
IGENEILARRAGLFHDIGKALDHEMEGSHVEIGVFIASKYKEKKEVIDAIASHHEDQEPQ
SIIAVLVAIADTLSSARPGARKESVENYIQRLTKLETIANATEGVAKSYAIQAGREIRVI
VEPDKIADNFIFQTARTIKEQIEKDISYNGVIKVTVIRETRAVEMAKL
>WP_024563615.1 ribonuclease Y [Wheat blue dwarf phytoplasma]
MKDASWRDHCTMGCSLLVLGLICGSIIGYFFYYLFNQKKLEEKKQEFDNKLKEKEKDLQK
REQEMMRNAKIEISFLRQKLELDLEKRTNTIVDLESKNNRREELLNNRTESLNKREEHLD
SEQQIISYTKKNLEQQIKEQEIILNNQKQQLEKIASLTQDQARQIIMKETRDQTTYEMML
YIKQQEEKAKSEASKKAKTLLVLAMQKYAGDITGEKNISVVNIPNEDMKGRIIGRQGRNI
KSLEVLTGVDLIIDESPCTVILSSFDPIRREIAKRTLEFLVSDGRIHPSRIEKALETSII
EVDNFIKEMGEEATFITKIGEVHPDLIKILGKLHFRISYSQNVLKHSLEVAFLAGKLASE
IGENEILARRAGLFHDIGKALDHETEGSHVEIGVSIASKYKEKKEVIDAIASHHEDQEPQ
SIIAVLVAIADTLSSARPGARKESVENYIQRLTKLENIANAIEGVAKSYAIQAGREIRVI
VEPDKIADNFIFQTARTIKEKIEKDISYNGVIKVTVIRETRAVEMAKL
>WP_069028241.1 ribonuclease Y [Maize bushy stunt phytoplasma]
MGCSLLVFVLICGSIIGYFLYSFFNQKKLEEKKQAFDNKLKEKEKDLQQREQEMMRNAKI
EITSLRQKLELDLEQITNTIVDLESKNNRREELLNNRTESLNKREEHLDSEQQIISHTKK
NLEQQIKEQETILNTQKQQLEKIASLTQDQARQIIMKETRDQTTYEMMSYIKQEEEKAKS
EASKKAKNLLVLAMQKYAGDITGEKNISVVNIPNEDMKGRIIGRQGRNIKSLEVLTGVDL
IIDESPCTIILSSFDPIRREIAKKTLEFLVSDGRIHPSRIEKALETSTIEVDNFIKEMGE
EAAFITKIGEVHPDLIKILGKLHFRISYSQNVLKHSLEVAFLAGKLASEIGENEILARRA
GLFHDIGKALDHEMEGSHVEIGVSIASKYKEKKEVIDAIASHHEDQEPQSIIAVLVAIAD
TLSSARPGARKESVENYIQRLTKLETIANATEGVAKSYAIQAGREIRVIVEPDKIADNFI
FQTARTIKEQIEKDISYNGVIKVTVIRETRAVEMAKL
>PWV43858.1 ribonuclease Y ['Brassica napus' phytoplasma]
MDCSLLVFALICGSIIGYFLYSFFNQKKLEEKKQAFDNKLKEKEKDLQQREQEMMRNAKI
EITSLRQKLELDLEQRTNTIVDLESKNNRREELLNNRTESLNKREEHLDSEQQIISHTKK
NLEQQIKEQETILNTQKQQLEKIASLTQDQARQIIMKETRDQTTYEMMSYIKQEEEKAKS
EASKKAKTLLVLAMQKYAGDITGEKNISVVNIPNEDMKGRIIGRQGRNIKSLEVLTGVDL
IIDESPCTIILSSFDPIRREIAKKTLEFLVSDGRIHPSRIEKALETSTIEVDNFIKEMGE
EAAFITKIGEVHPDLIKILGKLHFRISYSQNVLKHSLEVAFLAGKLASEIGENEILARRA
GLFHDIGKALDHEMEGSHVEIGVFIASKYKEKKEVIDAIASHHEDQEPQSIIAVLVAIAD
TLSSARPGARKESVENYIQRLTKLETIANATEGVAKSYAIQAGREIRVIVEPDKIADNFI
FQTARTIKEQIEKDISYNGVIKVTVIRETRAVEMAKL
>WP_071345586.1 ribonuclease Y [Rice orange leaf phytoplasma]
MGCSLLVFVLICGSIIGYFLYSFFNQKKLEEKKQAFDNKLKEKEKDLQQREQEMMRNAKI
EITSLRQKLELDLEQITNTIVDLESKNNRREELLNNRTESLNKREEHLDSEQQIISHTKK
NLEQQIKEQETILNTQKQQLEKIASLTQDQARQIIMKETRDQTTYEMMSYIKQEEEKAKS
EASKKAKNLLVLAMQKYAGDITGEKNISVVNIPNEDMKGRIIGRQGRNIKSLEVLTGVDL
IIDESPCTIILSSFDPIRREIAKKTLEFLVSDGRIHPSRIEKALETSTIEVDNFIKEMGE
EAAFITKIGEVHPDLIKILGKLHFRISYSQNVLKHSLEVAFLAGKLASEIGENEILARRA
GLFHDIGKALDHEMEGSHVEIGVSIASKYKEKKEVIDAIASHHEDQEPQSIIAVLVAIAD
TLSSARPGARKESVENYIQRLTKLETIANATEGVAKSYAIQAGREIRVIVEPDKIADNFI
FQTARTIKEQIEKDISYNGIIKVTVIRETRAVEMAKL
>WP_130428029.1 ribonuclease Y ['Catharanthus roseus' aster yellows phytoplasma]
MGCSLLVFVLICGSIIGYFLYSFFNQKKLEEKKQAFDNKLKEKEKDLQQREQEMMRNAKI
EITSLRQKLELDLEQITNTIVDLESKNNRREELLNNRTESLNKREEHLDFEQQIISHTKK
NLEQQIKEQETILNTQKQQLEKIASLTQDQARQIIMKETRDQTTYEMMSYIKQEEEKAKS
EASKKAKNLLVLAMQKYAGDITGEKNISVVNIPNEDMKGRIIGRQGRNIKSLEVLTGVDL
IIDESPCTIILSSFDPIRREIAKKTLEFLVSDGRIHPSRIEKALETSTIEVDNFIKEMGE
EAAFITKIGEVHPDLIKILGKLHFRISYSQNVLKHSLEVAFLAGKLASEIGENEILARRA
GLFHDIGKALDHEMEGSHVEIGVSIASKYKEKKEVIDAIASHHEDQEPQSTIAVLVAIAD
TLSSARPGARKESVENYIQRLTKLETIANATEGVAKSYAIQAGREIRVIVEPDKIADNFI
FQTARTIKEQIEKDISYNGVIKVTVIRETRAVEMAKL
>PWV43858.1_long not in Genbank
MKGDYWRTHCIMDCSLLVFALICGSIIGYFLYSFFNQKKLEEKKQAFDNKLKEKEKDLQQREQEMMRNAKIEITSLRQKLELDLEQRTNTIVDLESKNNRREELLNNRTESLNKREEHLDSEQQIISHTKKNLEQQIKEQETILNTQKQQLEKIASLTQDQARQIIMKETRDQTTYEMMSYIKQEEEKAKSEASKKAKTLLVLAMQKYAGDITGEKNISVVNIPNEDMKGRIIGRQGRNIKSLEVLTGVDLIIDESPCTIILSSFDPIRREIAKKTLEFLVSDGRIHPSRIEKALETSTIEVDNFIKEMGEEAAFITKIGEVHPDLIKILGKLHFRISYSQNVLKHSLEVAFLAGKLASEIGENEILARRAGLFHDIGKALDHEMEGSHVEIGVFIASKYKEKKEVIDAIASHHEDQEPQSIIAVLVAIADTLSSARPGARKESVENYIQRLTKLETIANATEGVAKSYAIQAGREIRVIVEPDKIADNFIFQTARTIKEQIEKDISYNGVIKVTVIRETRAVEMAKL
>WP_071345586.1_long not in Genbank
MKGDYWRTHCIMGCSLLVFVLICGSIIGYFLYSFFNQKKLEEKKQAFDNKLKEKEKDLQQREQEMMRNAKIEITSLRQKLELDLEQITNTIVDLESKNNRREELLNNRTESLNKREEHLDSEQQIISHTKKNLEQQIKEQETILNTQKQQLEKIASLTQDQARQIIMKETRDQTTYEMMSYIKQEEEKAKSEASKKAKNLLVLAMQKYAGDITGEKNISVVNIPNEDMKGRIIGRQGRNIKSLEVLTGVDLIIDESPCTIILSSFDPIRREIAKKTLEFLVSDGRIHPSRIEKALETSTIEVDNFIKEMGEEAAFITKIGEVHPDLIKILGKLHFRISYSQNVLKHSLEVAFLAGKLASEIGENEILARRAGLFHDIGKALDHEMEGSHVEIGVSIASKYKEKKEVIDAIASHHEDQEPQSIIAVLVAIADTLSSARPGARKESVENYIQRLTKLETIANATEGVAKSYAIQAGREIRVIVEPDKIADNFIFQTARTIKEQIEKDISYNGIIKVTVIRETRAVEMAKL
>WP_130428029.1_long not in Genbank
MKGDYWRTHCIMGCSLLVFVLICGSIIGYFLYSFFNQKKLEEKKQAFDNKLKEKEKDLQQREQEMMRNAKIEITSLRQKLELDLEQITNTIVDLESKNNRREELLNNRTESLNKREEHLDFEQQIISHTKKNLEQQIKEQETILNTQKQQLEKIASLTQDQARQIIMKETRDQTTYEMMSYIKQEEEKAKSEASKKAKNLLVLAMQKYAGDITGEKNISVVNIPNEDMKGRIIGRQGRNIKSLEVLTGVDLIIDESPCTIILSSFDPIRREIAKKTLEFLVSDGRIHPSRIEKALETSTIEVDNFIKEMGEEAAFITKIGEVHPDLIKILGKLHFRISYSQNVLKHSLEVAFLAGKLASEIGENEILARRAGLFHDIGKALDHEMEGSHVEIGVSIASKYKEKKEVIDAIASHHEDQEPQSTIAVLVAIADTLSSARPGARKESVENYIQRLTKLETIANATEGVAKSYAIQAGREIRVIVEPDKIADNFIFQTARTIKEQIEKDISYNGVIKVTVIRETRAVEMAKL
>WP_011412729.1_short not in Genbank
MGCSLFFLALICGSIIGYFLYSFFNQKKLEEKKQAFDNKLKEKEKDLQKREQEMMRNAKIEIASLRQKLELDLEQRTNTIVDLESKNNRREELLNNRTESLNKREEHLDSEKQIISHTKKNLEQQIKEQETILNTQKQQLEKIASLTQDQARQIIMKETRDQTTYEMMSYIKQEEEKAKSEASKKAKTLLVLAMQKYSGDITGEKNISVVNIPNEDMKGRIIGRQGRNIKSLEVLTGVDLIIDESPCTVILSSFDPIRREIAKKTLEFLVSDGRIHPSRIEKALETSTIEVDNFIKEMGEEATFITKIGEVHPDLIKILGKLHFRISYSQNVLKHSLEVAFLAGKLASEIGENEILARRAGLFHDIGKALDHEMEGSHVEIGVSIASKYKEKKEVIDAIASHHEDQEPQSIIAALVAIADTLSSARPGARKESVENYIQRLTKLETIANSTKGVAKSYAIQAGREIRVIVEPDKIADNFIFQTARTIKEQIEKEIIYNGVIKVTVLRETRAVEMAKL
>TKA87519.1_short not in Genbank
MGCSLFVFALICGSIIGYFLYSFFNQKKLEEKKQAFDNKLKEKEKDLQQREQEMMRNAKIEITSLRQKLELDLEQRTNTIVDLESKNNRREELLNNRTESLNKREEHLDSEQQIISHTKKNLEQQIKQQKTILNTQKQQLEKIASLTQDQARQIIMKETRDQTTYEMMSYIKQEEEKAKSEASKKAKTLLVLAMQKYAGDITGEKNISVVNIPNEDMKGRIIGRQGRNIKSLEVLTGVDLIIDESPCTIILSSFDPIRREIAKKTLEFLVSDGRIHPSRIEKALETSTIEVDNFIKEMGEEAAFITKIGEVHPDLIKILGKLHFRISYSQNVLKHSLEVAFLAGKLASEIGENEILARRAGLFHDIGKALDHEMEGSHVEIGVSIASKYKEKKEVIDAIASHHEDQEPQSIIAVLVAIADTLSSARPGARKESVENYIQRLTKLETIANATEGVAKSYAIQAGREIRVIVEPDKIADNFIFQTARTIKEQIEKDISYNGVIKVTVIRETRAVEMAKL
>QKX95445.1_short not in Genbank
MGCSLFVFALICGSIIGYFLYSFFNQKKLEEKKQAFDNKLKEKEKDLQQREQEMMRNAKIEITSLRQKLELDLEQRTNTIVDLESKNNRREELLNNRTESLNKREEHLDSEQQIISHTKKNLEQQIKEQETILNTQKQQLEKIASLTQDQARQIIMKETRDQTTYEMMSYIKQEEEKAKSEASKKAKTLLVLAMQKYAGDITGEKNISVVNIPNEDMKGRIIGRQGRNIKSLEVLTGVDLIIDESPCTIILSSFDPIRREIAKKTLEFLVSDGRIHPSRIEKALETSTIEVDNFIKEMGEEAAFITKIGEVHPDLIKILGKLHFRISYSQNVLKHSLEVAFLAGKLASEIGENEILARRAGLFHDIGKALDHEMEGSHVEIGVFIASKYKEKKEVIDAIASHHEDQEPQSIIAVLVAIADTLSSARPGARKESVENYIQRLTKLETIANATEGVAKSYAIQAGREIRVIVEPDKIADNFIFQTARTIKEQIEKDISYNGVIKVTVIRETRAVEMAKL
>BAF73494.1_short not in Genbank
MGCSLFVFALICGSIIGYFLYSFFNQKKLEEKKQAFDNKLKEKEKDLQQREQEMMRNAKIEITSLRQKLELDLEQRTNTIVDLESKNNRREELLHNRTESLNKREEHLDSEQQIISHTKKNLEQQIKQQKTILNTQKQQLEKIASLTQDQARQIIMKETRDQTTYEMMSYIKQEEEKAKSEASKKAKTLLVLAMQKYAGDITGEKNISVVNIPNEDMKGRIIGRQGRNIKSLEVLTGVDLIIDESPCTIILSSFDPIRREIAKKTLEFLVSDGRIHPSRIEKALETSTIEVDNFIKEMGEEAAFITKIGEVHPDLIKILGKLHFRISYSQNVLKHSLEVAFLAGKLASEIGENEILARRAGLFHDIGKALDHEMEGSHVEIGVSIASKYKEKKEVIDAIASHHEDQEPQSIIAVLVAIADTLSSARPGARKESVENYIQRLTKLETIANATEGVAKSYAIQAGREIRVIVEPDKIADNFIFQTARTIKEQIEKDISYNGVIKVTVIRETRAVEMAKL
>WP_084066035.1_short not in Genbank
MDCSLLVFALICGSIIGYFLYSFFNQKKLEEKKQAFDNKLKEKEKDLQQREQEMMRNAKIEITSLRQKLELDLEQRTNTIVDLESKNNRREELLNNRTESLNKREEHLDSEQQIISHTKKNLEQQIKEQETILNTQKQQLEKIASLTQDQARQIIMKETRDQTTYEMMSYIKQEEEKAKSEASKKAKTLLVLAMQKYAGDITGEKNISVVNIPNEDMKGRIIGRQGRNIKSLEVLTGVDLIIDESPCTIILSSFDPIRREIAKKTLEFLVSDGRIHPSRIEKALETSTIEVDNFIKEMGEEAAFITKIGEVHPDLIKILGKLHFRISYSQNVLKHSLEVAFLAGKLASEIGENEILARRAGLFHDIGKALDHEMEGSHVEIGVFIASKYKEKKEVIDAIASHHEDQEPQSIIAVLVAIADTLSSARPGARKESVENYIQRLTKLETIANATEGVAKSYAIQAGREIRVIVEPDKIADNFIFQTARTIKEQIEKDISYNGVIKVTVIRETRAVEMAKL
>Q6YQV1.1_short not in Genbank
MDCSLLVFALICGSIIGYFLYSFFNQKKLEEKKQAFDDKLKEKEKDLQQREQEMMRNAKIEITSLRQKLELDLEQRTNTIVDLESKNNRREELFNNRTESLNKREEHLDSEQQIISHTKKNLEQQIKEQETILNTQKQQLEKIASLTQDQARQIIMKETRDQTTYEMMSYIKQEEEKAKSEASKKAKTLLVLAMQKYAGDITGEKNISVVNIPNEDMKGRIIGRQGRNIKSLEVLTGVDLIIDESPCTIILSSFDPIRREIAKKTLEFLVSDGRIHPSRIEKALETSTIEVDNFIKEMGEEAAFITKIGEVHPDLIKILGKLHFRISYSQNVLKHSLEVAFLAGKLASEIGENEILARRAGLFHDIGKALDHEMEGSHVEIGVFIASKYKEKKEVIDAIASHHEDQEPQSIIAVLVAIADTLSSARPGARKESVENYIQRLTKLETIANATEGVAKSYAIQAGREIRVIVEPDKIADNFIFQTARTIKEQIEKDISYNGVIKVTVIRETRAVEMAKL
>WP_024563615.1_short not in Genbank
MGCSLLVLGLICGSIIGYFFYYLFNQKKLEEKKQEFDNKLKEKEKDLQKREQEMMRNAKIEISFLRQKLELDLEKRTNTIVDLESKNNRREELLNNRTESLNKREEHLDSEQQIISYTKKNLEQQIKEQEIILNNQKQQLEKIASLTQDQARQIIMKETRDQTTYEMMLYIKQQEEKAKSEASKKAKTLLVLAMQKYAGDITGEKNISVVNIPNEDMKGRIIGRQGRNIKSLEVLTGVDLIIDESPCTVILSSFDPIRREIAKRTLEFLVSDGRIHPSRIEKALETSIIEVDNFIKEMGEEATFITKIGEVHPDLIKILGKLHFRISYSQNVLKHSLEVAFLAGKLASEIGENEILARRAGLFHDIGKALDHETEGSHVEIGVSIASKYKEKKEVIDAIASHHEDQEPQSIIAVLVAIADTLSSARPGARKESVENYIQRLTKLENIANAIEGVAKSYAIQAGREIRVIVEPDKIADNFIFQTARTIKEKIEKDISYNGVIKVTVIRETRAVEMAKL
>WP_023161600.1 ribonuclease Y [Candidatus Phytoplasma solani]
MSGTSPEGCLSMVLLSVVFLSLGISIGYLFYSFFNRKKLDQEQQKFEIQVKNKLEELRQH
EKELIYNAKIEIVSLRQKLEHDLHERTNIVVSLEEKNNRREELFNNRTESLNKREQYLDS
KQQMINHVKKNLEKQIQEHEHLIQQQKIKLEQIAALTPQAAQKIIMDEVRDKTANEVFAY
IKKEEEKAKSEVAKKAKMFLISAMQKYAGDVTGEKNISVVEIPNEEMKGRIIGRQGRNIK
SLEVLTGVDLIIDDSPLTVVVSSFDPVRREIAKKTLESLVSDGRIHPSRIEKALEQSTTE
VDNFIKEMGEEAVFITKIGEVHQDLIKILGKLHFRLSYSQNILKHSLEVAFLAGKLAAEI
GENEILARRAGLFHDIGKALDHEIEGSHVEIGVALASKYKEKKEVIDAIASHHEDKPPQT
VIAVLVAIADTLSSARPGARKESIENYIQRLTKLENIANSIKGVAHSYAIQAGREIRVIV
KPDKINDDFIFQVARIIKEQIEQDISYNGIIKVTVIREIRAIEIVKL
>CCP88887.1 Ribonuclease Y [Candidatus Phytoplasma solani]
MSGTSPEGCLSMVLLSVVFLSLGISIGYLFYSFFNRKKLDQEQQKFEIQVKNKLEELRQH
EKELIYNAKIEIVSLRQKLEHDFHERTNIVVSLEEKNNRREELFNNRTESLNKREQYLDS
KQQMINHVKKNLEKQIQEHEHLIQQQKIKLEQIAALTPQAAQKIIMDEVRDKTANEVFAY
IKKEEEKAKSEVAKKAKMFLISAMQKYAGDVTGEKNISVVEIPNEEMKGRIIGRQGRNIK
SLEVLTGVDLIIDDSPLTVVVSSFDPVRREIAKKTLESLVSDGRIHPSRIEKALEQSTTE
VDNFIKEMGEEAVFITKIGEVHQDLIKILGKLHFRLSYSQNILKHSLEVAFLAGKLAAEI
GENEILARRAGLFHDIGKALDHEIEGSHVEIGVALASKYKEKKEVIDAIASHHEDKPPQT
VIAVLVAIADTLSSARPGARKESIENYIQRLTKLENIANSIKGVAHSYAIQAGREIRVIV
KPDKINDDFIFQVARIIKEQIEQDISYNGIIKVTVIREIRAIEIVKL
>WP_015637934.1 ribonuclease Y [Candidatus Phytoplasma australiense]
MNHKTINKKIIKKKGINQVSCGFNTIFIPVVFFSLGISTGYLFYYFFNRKKIHQEQAKFK
KQVQEKSEELETYGKEIVRNAKIEISALRNKMERDLHERTNIIVKLEEKNNRREELFNNR
TENLNKREQYLDEELRKINYTKNKLEMQIKEQEIISQNQKNKLEQIASLNQEEAKKIIME
EVRNKTANEIFMYIKKEEEKAKLEVSKKAKMLLISTMQSYSSDITGEKNISVVDIPNEEM
KGRIIGRQGRNIKALEVLTGVDLIIDESPLTVVLSSFNPVRREIAKKTLELLVLDGRIHP
SRIEKALEQSTSEVNNFIKELGEEAVFMTKIGEVHPDLIQLLGKLHFRLSYTQNVLKHSL
EVAFLAGKLAAELGEDEIIARRAGLFHDIGKALDHEMEGGHVEIGTALAYKYKEKKEVID
AIASHHEDQVADTTIGALVAIADTLSAARPGARKESIENYIQRLTKLESIANSIKGVAQS
YAVQAGREIRVIVKPEAINDHFMSSIARTIKEQIEKDISYNGVIKVTVIRETRAIELARF
>CAM11974.1 Metal-dependent phosphohydrolase [Candidatus Phytoplasma australiense]
MSCGFNTIFIPVVFFSLGISTGYLFYYFFNRKKIHQEQAKFKKQVQEKSEELETYGKEIV
RNAKIEISALRNKMERDLHERTNIIVKLEEKNNRREELFNNRTENLNKREQYLDEELRKI
NYTKNKLEMQIKEQEIISQNQKNKLEQIASLNQEEAKKIIMEEVRNKTANEIFMYIKKEE
EKAKLEVSKKAKMLLISTMQSYSSDITGEKNISVVDIPNEEMKGRIIGRQGRNIKALEVL
TGVDLIIDESPLTVVLSSFNPVRREIAKKTLELLVLDGRIHPSRIEKALEQSTSEVNNFI
KELGEEAVFMTKIGEVHPDLIQLLGKLHFRLSYTQNVLKHSLEVAFLAGKLAAELGEDEI
IARRAGLFHDIGKALDHEMEGGHVEIGTALAYKYKEKKEVIDAIASHHEDQVADTTIGAL
VAIADTLSAARPGARKESIENYIQRLTKLESIANSIKGVAQSYAVQAGREIRVIVKPEAI
NDHFMSSIARTIKEQIEKDISYNGVIKVTVIRETRAIELARF
>WP_004995075.1 MULTISPECIES: ribonuclease Y [16SrII (Peanut WB group)]
MLGTSTKWFLALFIYLPLIIVILGFLYYLIFYYQQKIKRIIQTTKKNAQEKISNAQIIAQ
EMISKAKQEIHILKKEVEEDLNLRRRIIVNLEEQIIHKEELLNSRTRYLNDKEELLYMKE
QKINISQTQIEQMQNKVQNLIIKQQNELENIASLTKEQAKKIIMDEIRKNSQQEIMSYIK
SQEEECKFQVKKKANVLLVSAMQQLSRKISSENNVDIVYLDNNELKGRIIGKEGRNIRTF
QIITGVDLIIDDIPNTVILSSFDAKRREIARRTLEFLILDGRITPVSIEQTFTKVQDELD
NFIQDIGEEAVLEAKIGFLNEELIKLLGSLHFRTSHGQNVLQHSLEVSFLAGKLAAEIGE
NELLARRAGLLHDIGKSLDYQLEGSHVKIGLDIVMKHKEPLEVIDAVASHHEDQEPSSII
AVLVAIADAISASRPGARRDSLDNYIKRITQLEEIANKIPGVEKSYAIKSGREIRVIVDP
KQIDDLAIFTVIQTIKDQIMKNIRYNGSIKITVIREVRLTEISNLSIS
>WP_012504282.1 ribonuclease Y [Candidatus Phytoplasma mali]
MLTRDNNTFFALILFLMFFLGICTGIFVYVFLNKKKISKIFKEIKDYKDNQLLEVQKQKK
EILTEAKREIYFLKKELEFDLIEKRRVVIDLENKIIFREELLSNRTEYLNRKEKEIKIKE
KNINDIKDNLEKLEKNIQDIILKQKIKLESIALLTEKEAYKIIIEKTKISVNKDIKIHFK
DKYEQIQNNFQQKTKMLLCSAMQKYAYDVTNEYNVNIIHITDDKMKGHIIGKDGRNIKVL
ESLTGVDFIINEVPNIILLSCFNPIRREIAKRTLEILISDGRIHPNRIEKIIDNVTSELN
NFIIEQGESAVFTTNIGELEPELLFLLGQLYFRNSYGQNVLKHSIEVAFLSGKLASEIGE
DELLARRAGLLHDIGKALDHENEGSHVEIGINLANKYNESQEVIDAIASHHEDKKPDTII
AILVMIADTLSAARPGARKESVEKYVKRLTQLENIANNVEGVEKSYAIQAGREIRVIVKS
EQVDDFNTFMIAQLIKKKIKENLVYKGIIKVTVIREIRVIEKFKL
>WP_078123080.1 ribonuclease Y [Candidatus Phytoplasma aurantifolia]
MLGTSTKWFLALFIYLPLIIVILGLLYYLIFYYQQKIKKIIQTTKQKAQEKISSAQMIAQ
EMISKAKQEIHILKKEVEEDLNLRRRIIVNLEEQIIHKEELLNSRTRYLNDKEELLYMKE
QKINISQEQIEQMQNKVQNLIIKRQNELEHIASLTKEQAKQIIMEEIRKNSQQEIMNYIK
SQEEEYKFQVKKKAHVLLVSTMQQLSRKISSENNVDIVYLDNNELKGRIIGKEGRNIRTF
QIITGVDLIIDDIPNTVILSSFDSKRREIARRTLENLILDGRITPVSIEQTFTKVQDEFD
NFIQDIGEEAILEAKIGFLDEELIKLLGSLHFRTSHGQNVLKHSLEVSFLAGKLAAEIGE
NEVLARRAGLLHDIGKSLDYQLEGSHVKIGLDIVMKHKEPLEVIDAVASHHEDQEPSSII
AVLVAIADAISASRPGARRDSLDNYIKRITQLEEIANKIPGVEKSYAIKSGREIRVIVDP
KQIDDLAIFTVIQTIKDQIMKNIRYNGSIKITVIREVRLTEISNLSIS
>WP_017192401.1 ribonuclease Y [Milkweed yellows phytoplasma]
MLPGTNLWFLALVVLLLILLTAGVYYYFFHYRFKIQKMLQNTNKKIKDKIINSQILAQDV
LSEAKKEIYLLKKETEYDLNQRRKIIVNLEEKIIYKEDLLASRTKYLNEKEELLFFKEHN
INKQKKEMERLQSKIQQIINQQQSKLEEIASLTQVKAQEILMEEARTLVAQDMMFLIKEK
EEELKFKVKKQATNLLVFAMQTLSRDISSEHNVDIIYFENNDLKGRIIGKEGRNIKSFEI
ITGVDLIIDDVPNTVILSSFDSIRREIARRTLESLIVDGRITPASIEKTFNKMNLEVDNF
IQEIGEEAVLETKIGFIHNDLVQLLGKLNFRTSYGQNVLRHSVEVAFIAGKLAAEIGENQ
NIARRAGLLHDIGKALDYEIEGSHVKIGVDLATKFQEPEEVIDAIASHHEDEEPKTVIAA
LVAIADAISSSRPGARRESIENYIQRITQLEEIADNIKGVEKSYAIRSGREIRVIVKPED
IDDLATFLIAEQIKQQIKKNINYNGSIKITVIREFRVTEVFDVNS
>WP_121464149.1 ribonuclease Y [Candidatus Phytoplasma ziziphi]
MNHIDNSFLFVLFFIFAGLVIFIYFLSKKKISEKIRQTDESIEKKILKSQLLSAQIISET
EKKISLLKKETENDLNQRRNIIINLEEKIIHKEELLASRFKYLHEKEEFLYNKEQKININ
KKYLEELQNKIEKIMIQQQNKLEQISSLTQIEAREIILKQVKENSYQEIINYEREQEKEY
KFKIKNKAKNLLILTMQKLSRDVVYEHNISMIFLEQDSLKGRIIGKEGRNIKAFEVVTGV
DLIIDDNPNTVILSCFDPIRREIAKRTLEALIIDGRITPSSIEKTFLKKSEEIDEFIQEI
GEEAVYEAKIGFIDEELVKLLGKLHFRTSYGQNVLKHSLEVSFLAGCLAAETGENEIIAR
KAGLLHDIGKALDYQTEGSHVTIGVELAKKYKESLEVIDAIASHHEDQESTTLIAVLVSI
ADTISSARPGARKDSIENYIQRITQLENIADSVEGVSKSYAIRSGREIRVIVKSEEVDDL
NTFLIAKQIRKKIQKNIHYNGFIQITVLRELRVIDIAEINN
>WP_053521286.1 ribonuclease Y [Candidatus Phytoplasma pruni]
MLPGTHLWFLALVVLLLILLTAGVYYYFFHYRFKIQKMLQNANKKIKDKIINSQILAQDL
LSEAKKEIYLLKKETEYDLNQRRKIIVNLEEKIIYKEDLLASRTKYLNEKEELLFFKEQN
INKQKKEMEHLQSKNQQIINQQQLKLEEIASLTQVKAKEILMEEARTLVAQDMMFLIKEK
EEELKFKVKKQATNLLVSTMQTLSRDISSEHNVDIIYFENNDLKGRIIGKDGRNIKSFEI
ITGVDLIIDDVPNTVILSSFDSIRREIARRTLESLIVDGRITPASIEKTFNKMNFEVDNF
IQEIGEEAVLETKIGFIHNDLVQLLGKLNFRTSYGQNVLRHSVEVAFIAGKLAAEIGENQ
NIARRAGLLHDIGKSLDYEIEGSHVKIGVDLATKFQEPKEVIDAIASHHEDEEPKTVIAV
LVAIADAISSSRPGARRESIENYIQRITQLEEIADNIKGVEKSYAIRSGREIRVIVKPED
IDDLATFLIAEQIKNQIKKNINYNGSIKITVIREFRVTEVFDVNS
>WP_017192692.1 ribonuclease Y [Italian clover phyllody phytoplasma]
MLPGTNLWFLALVVLLLILLTAGVYYYFFHYRFKIEKMLQNANKKIKDKIINSQILAQDI
LSEAKKEIYLLKKETEYDLNQRRKIIVNLEEKIIYKEDLLASRTKYLNEKEELLFFKEHN
INKQKKEMERLQSKIQQIINQQQSKLEEIASLTQVKAQEILMEEARTLVAQDMMFLIKEK
EEELKFKVKKQATNLLVFTMQTLSRDISSEHNVDIIYFENNDLKGRIIGKEGRNIKSFEI
ITGVDLIIDDVPNTVILSSFDSIRREIARRTLESLIVDGRITPTSIEKTFNKMNFEVDNF
IQEIGEEAVLETKIGFIHNDLVQLLGKLNFRTSYGQNVLRHSVEVAFIAGKLAAELGENQ
NIARRAGLLHDIGKALDYEIEGSHVKIGVDLATKFQEPEEVIDTIASHHEDEEPKTVIAV
LVAIADAISSSRPGARRESIENYIQRITQLEEIADNIKGVEKSYAIRSGREIRVIVKPEE
IDDLATFLIVEQIKKQIQKNINYNGSIKITVIREFRVTEVFDVNS
>NWN46045.1 ribonuclease Y [Candidatus Phytoplasma pruni]
MLTGTNLWFLALVVLLLILLTAGVYYYFFHYRFKIQKMLQNTNKKIKDKIINSQILAQDL
LSEAKKEIYLLKKETEYDLNQRRKIIVNLEEKIIYKEDLLASRTKYLNEKEELLFFKEHN
INKQKKEIEHLQSKIQQIINQQQSKLEEIASLTQAKAQDILMEEARALVAQDMMFLVKEK
EEELKFKVKKQATNLLVSTMQTLSRDISSEHNVDIIYFENNDLKGRIIGKEGRNIKAFEI
ITGVDLIIDDVPNTVILSSFDSIRREIARRTLESLIVDGRITPASIEKTFNKMNSEVDNF
IQEIGEEAVLETKVGFIHNDLIQLLGKLNFRTSYGQNVLRHSVEVAFIAGKLAAEIGENE
SIAKRAGLLHDIGKALDYEIEGSHVKIGVDLATKFQEPEEVIDAIASHHEDEEPKTVIAV
LVAIADAISSSRPGARRESIENYIQRITQLEEIADNIKGVEKSYAIRSGREIRVIVKPED
IDDLATFLIAEQIKNQIKKNINYNGSIKITVIREFRVTETFDVNS
>WP_017191607.1 ribonuclease Y [Poinsettia branch-inducing phytoplasma]
MLPGTHLWFLALVVLLLILLTAGVYYYFFHYRFKIQKMLQNANKKIKDKIINSQILAQDL
LSEAKKEIYLLKKETEYDLNQRRKIIVNLEEKIIYKEDLLASRTKYLNEKEELLFFKEQN
INKQKKEMEHLQSKIQQIINQQQLKLEEIASLTQVKAQEILMEEARTLVAQDMMFLIKEK
EEELKFKVKKQATNLLVSTMQTLSRDISSEHNVDIIYFENNDLKGRIIGKDGRNIKSFEI
ITGVDLIIDDVPNTVILSSFDSIRREIARRTLESLIVDGRITPASIEKTFNKMNFEVDNF
IQEIGEEAVLETKIGFIHNDLVKLLGKLNFRTSYGQNVLRHSVEVAFIAGKLAAEIGENQ
NIARRAGLLHDIGKALDYEIEGSHVKIGVDLATKFQEPEEVIDAIASHHEDEEPKTVIAV
LVAIADAISSSRPGARRESIENYIQRITQLEEIADNIKGVEKSYAIRSGREIRVIVKPED
IDDLATFLIAEQIKNKIKKNINYNGSIKITVIREFRVTEVFDVNS
>WP_144658455.1 ribonuclease Y [Candidatus Phytoplasma pini]
MDKNTNSVVFIIYCIFFIITILYFFFNKRKMNKQIYIVEKQIKDRILKSQLISSKMISEA
EKKIYLLKKETENDLNERRKIIVNLEEKMIHKEELLTFRTGYLSKKEELLYIQENKLKNN
KNYIEKLENKLQKQIYEQMMKLEEISFLTFEEARKVIMQKTEQNVFEEMQHYIKKTEEEY
KYQVQKKAKMLLVSVMQKISRKTASEQNISMIFLEKDDLKGRIIGKDGRNIKTFELITGV
DLIIDDAPNIVILSSFDPIRREIAKITLENLILDGRITPSSIEIMFKKKQNEIDDIIKEI
GEESIYESKIGIIDEELVQLLGKLKFRTSYGQNILQHSLEVSFIAGKLAAEIGENEILAR
RAGLLHDIGKALDYQIEGSHVEIGINLAAKYKESDEVIDAIASHHEDKEPSYLISVLVII
ADAVSSARPGARRETLENYIQRIQKLEQITNKIEGVEKSYAIKSGREIRVIVKAEETNDL
LTFAIAKKIKKQIQTNINYNGNIKIIVIRELRVNEIAEVNNLSINKNDQKNQY
>WP_066539764.1 ribonuclease Y [Candidatus Phytoplasma oryzae]
MKKIKIILVIILFCFASVCSFLGTFFYFLKQKKKIEKKTKQAEKKIKEKILKSEIIFSQM
ILEAKQKNDLLKKETENDLNQRRKVIVNLEEKIIYKEELLVSRIEYLNKKEELLYQREQE
INNIKIHIEQIRNKTKEIFQQQKKKLEEISLFTQQQAKLILFNEAKKKIIQEIMNFAKEK
EEEFKIQVKKKAQTLLIYAMQTLSKSDIISDNNMSIVFLPNDDIKGKIIGKEGRNIRNFE
IITGVDLIIEDIPNTVVLSSFDPIRRETAKKTLENLINDGRITPASIEKTFKKTISEMDT
FIQEIGEIAVYETKIGIVDKEIINLLGKLNFRMSYGQNVLNHSLEVAFLAGKLAAEIGED
EIITRRAGLLHDIGKALNHKTEGNHVKIGVELAIKYNEPIEVVDSIASHHEDQEPNTIVA
ILVSIADTISSSRPGARKESIENYFQRINQLEQIADSIEGVEKSYAIRSGREIRVIVKSK
EINDLQTFIIAQKIKKEIQKNKKIHNNRTIKITVIRELRIEEKLESN
>WP_152309704.1 ribonuclease Y ['Cynodon dactylon' phytoplasma]
MKTIIIIFIILFCFGSICSFLITFFYFKNQKTELKKKIKKIEKQIKEKILKSEIIAKQIL
SEANKKNDLLKKETENDLNQRRKVIVNLEEKIIHKEELLVSRTEYLNKKEEILYEKEKEI
NNLKIEIEKIKNKTKEILNQQKEKLEKISLLSQQQAELILFDEAQKNITQEIMNFAQEKE
EEFKIQVKKKAQNLLIYAMQTLSKSNIISEHNISVVSLSDDDIKGKIIGKEGRNIRNFEV
ITGVDLIIEDVPNTVVLSSFDPIRREIAKKTLEYLINDGRITPSSIEKTFKKMMSELESF
IQEIGEIAVYETKIGIIDKEIINLLGKLHFRMSYGQNVLNHSLEVAFISGKLAAEIGEDE
IIARRAGLLHDIGKSLNCKKEGNHVKIGIELAIKHKEPIEVIDSIASHHEDQEPNTITAI
LVSIADKISSSRPGARKESVENYFQRISQLEKIADNIEGVEKSYAIRSGREIRVIVKSKE
IDDLKTFNIAQKIKKEIQKNKKIQNNRTIKITVIREFRIEEKLEGEE
