# Supplementary material for: Comparison of Current Methods for Signal Peptide Prediction in Phytoplasmas
Source: Front Microbiol. 2021 Mar 25;12:661524. doi: 10.3389/fmicb.2021.661524 (PMC8026896; doi:10.3389/fmicb.2021.661524)
Supplement: Supplementary Material 1 — Sequences used in this study, grouped as fasta files. [file Data_Sheet_13.ZIP › SAP11.fasta]

>WP_024563292.1 SVM family protein [Wheat blue dwarf phytoplasma]
MFKLQKQFKIISIFLFVFLGLFLINNNVHQVIATPKKNHEKDIISSKEESKKDIKNFYEL
YNTLENYSEEERNKIIQMLSNPEITKILEEKTKEIKNQEKGSSSKNPNKKKK
>WP_121463825.1 SVM family protein [Candidatus Phytoplasma ziziphi]
MVKLQNQFKIISICLFTFLGLFLITNNVHQIMAAPKKNHGKDIISSKEESKKDVKNFYEL
HNTLENYSEEDRNKIIQMLSNPEITKILEKKAKETKTQEKGSSSKKPNKKQK
>WP_050337121.1 SVM family protein [Candidatus Phytoplasma phoenicium]
MFKLKKYLLIFNIILFIGLGLFLITNNVHQVMAAPKKDHGKDIIPSKEESKKDVRNYYEL
YNTLENYSEEDRNKIIQMLSNPEITKILEDKAKEIKNQEKASSSTKPNKKKK
>WP_017192996.1 SVM family protein [Italian clover phyllody phytoplasma]
MFKIKYNLLFSNIFVFIGLSLFLITNNNSIMAAPKKNHGKDIISSKEEAKKDVKNFYELY
NTLENYSEEDRNKIIQMLSNPEITKILEDKAKEERTERNKNLEKGSSSKKSDDDQSKK
>WP_121464019.1 SVM family protein [Candidatus Phytoplasma ziziphi]
MLKFKHNLFFLNIFLFIILGMFLITNNFHQIMAASKNNGKDIISSKEEAKNNVKKYYELY
NTLENYSEEERNKIIQMLSNPEIIKTLEEKIKETKTQEKGSFSKKPDNLKK
>ABU55727.1 hypothetical protein precursor [Malaysian periwinkle yellows phytoplasma]
MFKFQHNLLFLNILLFIVLEMFLITNYFHQVMAAPKKHGKDIISSKEEVKDNVKKYYELY
NTLENYSEEERNKIIQMLSDPAIIKTLEEKIKETKTHEKGSSSKKPDNLKK
>WP_011160870.1 SVM family protein ['Chrysanthemum coronarium' phytoplasma]
MFKFQHNLLFLNILLFIVLEMFLITNYFHQVMAAPKKHGKDIISSKEEVKDNVKKYYELY
NTLENYSEEERNKIIQMLSDPAIIKTLEEKIKETKTHEKGSSYKKPDNLKK
>TKA88140.1 putative secreted protein, AYWB SAP11-like protein [Periwinkle leaf yellowing phytoplasma]
MFKFQHNLLFLNILLFIVLEMFLITNYFHQVMAAPKKHGKDIISSKEEVKDNVKKYYELY
NTLENYSEKERNKIIQMLSDPAIIKTLEEKIKETKTHEKGSSYKKPDNLKK
>WP_023161246.1 SVM family protein [Candidatus Phytoplasma solani]
MFKIKNNLLFLNVFLFIGLSLFLITNNNSIMATPKKNHGKDIISSKEEAKKDVKNFYELY
NTLENYSEEDRSKIIQMLSNPEIIKKLKEKIEEEKKQEKGSSSRQPDNCHK
>WP_078123193.1 SVM family protein [Candidatus Phytoplasma aurantifolia]
MMQVKNKLHLLPFFLISYLGLFFLININHVMAAPKKNDKGKEISSSEKEEKITKKDISQY
YELYNTLKDYSEEDQNKIIQILSDPEISKLLQEQKLKSQKTGSSSKKPDDSKK
>WP_193621868.1 SVM family protein ['Parthenium hysterophorus' phyllody phytoplasma]
MMQVKNKLHLLPFFLISFLGLFLLININSVMAAPKKNDKGKEISSSQKKEKTTKKDVSQY
YELYNTLENYSEEDRNKIIKMLSDPKILKSLQEKALNSQKTGSSSKKPDDSKK
>WP_053521608.1 SVM family protein [Candidatus Phytoplasma pruni]
MFKIKNNLLLLNVFALIFLGLFLISSNNYIMAAPKKEHGKEIASSKEPEKTTKQDVKNYF
ELYNVLETCSNEDRNKIIEILQDPELKQMLQNQTKKKTKKLNEKGSSSKQSDNSKK
>QCY49088.1 SAP11 effector protein [Candidatus Phytoplasma aurantifolia]
MQIKNKLYFLPLFLMSFLGLFLLININAVIAAPEKNDKGKKIASSEKQEKTTKKDISQYY
ELYNTLENYSEEDRNKIIQMLSDSQTLKILQEEALKSKKKGSSSKKPDDSKK
>WP_004994795.1 MULTISPECIES: SVM family protein [Candidatus Phytoplasma]
MMQIKNKLYFLPLFLMSFLGLFLLININPVIAAPEKNDKGKKIASSEKQEKTTKKDISQY
YELYNTLENYSEEDRNKIIQMLSDSQTLKILQEEALKSKKKGSSSKKPDDSKK
>WP_054598480.1 SVM family protein ['Echinacea purpurea' witches'-broom phytoplasma]
MMQIKNKLYFLPLFLMSFLGLFLLININPVIAAPEKNDKGKKIASSEKQEKTTKKDISQY
YELYNTLENYSEEDRNKIIQMLSDSQTLKILQEEALKSKKKGSSSKKPDDYKK
>ARE29789.1 AYWB SAP11-like protein [Faba bean phyllody phytoplasma]
MMQIKNKLYFLPLFLMSFLGLFLLININPVIAAPEKNDKGKKIASSQKKEKTTKKDISQY
YELYNTLENYSEENRNKIIKMLSDPKTLKTLQEKALKSKKKGSSSKKPDDSKK
>WP_011412651.1 SVM family protein [Aster yellows witches'-broom phytoplasma]
MLKLKNQFKIISIYLFVFIGLLFININQVIASPKKESSDKKRDIPKINKSEEKNKKQKED
IKRFYTIHKEFKEYSIEKNNEIIKILENPELMEILKQKAEEETKNLKEEGSSSKQPDDSK
K
>WP_069028078.1 SVM family protein [Maize bushy stunt phytoplasma]
MLKIKNQFKIISIYLFMFIGLLFINMNQVMASPKKEDRGKNVATSKEKETLTKEEVKRFF
EYHKTFETYSDEDKIKIIEKITDPEVSKLLDEYNEKKRKSSKEESSSSKKPDNSKK
>WP_017191934.1 SVM family protein [Poinsettia branch-inducing phytoplasma]
MLKLKNQFKIISIYLFVFIGLLFININQVIASPKKESSDKKRDISKINKSEEKNKKQKED
IKRFYTIHKEFKEYSIEKNNEIIKILENPELMKILKQKAEEETKNLKEEGSSSKQSDDSK
K
>QKX95086.1 putative secreted protein, SAP11-like [Rapeseed phyllody phytoplasma]
MLKLKNQFKIISIYLFVFIGLLFINVNQVIASPKKESSDKKRDISEINKSEEKNKKQKED
IKRFYTIHKEFKEYSIEKNNEIIKILENPELMEILKQKAEEETKNLKEEGSSSKQSDDSK
K
>WP_017193717.1 SVM family protein [Vaccinium witches'-broom phytoplasma]
MLKLKNQFKIISIYLFVFIGLLFINVNQVIASPKKESSDKKRDISEINKSDEKNKKQKED
IKRFYTIHKEFKEYSIEKNNEIIKILENPELMEILKQKAEEETKNLKEEGSSSKQSDDSK
K
>WP_012504341.1 SVM family protein [Candidatus Phytoplasma mali]
MFKFKSQIKVIYICLFIILGLFFIINNNHVMASPPKKDSNKGKSIDKSVSSKRETVSIRE
YRELEMALNQLPEEERNTIMETLNNPEKMEVLLKKAQDEANKKRGGSSSSQHDDNNKDKG
KK
>AKL79269.1 SAP11-like protein variant [Candidatus Phytoplasma mali]
MFKFKSQIKLIYICLFIILGLFFIINNNYVMASPPKKDSNKGKSIDKSVSSKRETVSIRE
YRELEMALNQLPEEERNTIMETLNNPEKMEVLLKKAQDEANKKRGGSSSSQHDDNNKDKG
KK
>QGX07542.1 SAP11-like protein [Candidatus Phytoplasma mali]
MFKFKSQIKLIYICLFIILGLFFIINNNYVMASPPKKDSNKGKSIDKSVSSKRETVSIRE
YRELEMALNQLPEEERNTIMETLNNPDKMEVLLKKAQDEANKKRGGSSSSQHDDNNKDKG
KK
