# Supplementary material for: Comparison of Current Methods for Signal Peptide Prediction in Phytoplasmas
Source: Front Microbiol. 2021 Mar 25;12:661524. doi: 10.3389/fmicb.2021.661524 (PMC8026896; doi:10.3389/fmicb.2021.661524)
Supplement: Supplementary Material 1 — Sequences used in this study, grouped as fasta files. [file Data_Sheet_13.ZIP › SAP54.fasta]

>WP_011412506.1 SVM family protein [Aster yellows witches'-broom phytoplasma]
MFKIKNNLLLLLNVFVFAFLGLFLINNNQQVMGMDKDIASTSNNNPNITNYSIEENIINL
KYKIRENAVKKINIENEIQQLSNNEPRKNTLLTLKKNLENLINNQKEQLKTYQILLKTLN
DENN
>PQP79243.1 hypothetical protein C6B37_02270 [Candidatus Phytoplasma phoenicium]
MFKFKHNLLLLLNAFIVFTLLGLFLITNNQQVMGMNKDIASASNNNPNITNYSIEENIIN
LKYKIRENAVKKINTESEIQQLSNNDPKKNTLLALKQNLENLINNQKEQLKTYQTLLKTL
NDENN
>PWV43951.1 hypothetical protein DF280_01620 ['Brassica napus' phytoplasma]
MFKIKNNLLLLLNVFIVFTLLGLFLITNNQQVMGMNKDIASASNNNPNITNYSIEENIIN
LKYKIRENAVKKINTESEIQQLSNNDPKKNTLLALKQNLENLINNQKEQLKTYQTLLKTL
NDENN
>BAQ08257.1 phytoplasmal effector causing phyllody symptoms 1 [Carrot yellows Phytoplasma CA-76]
MFKIKNNLLLLLNAFIVFTLLGLFLITNNQQVMGMNKDIASASNNNPNITNYSIEENIIN
LKYKIRENAVKKINTESEIQQLSNNDPKKNTLLALKQNLENLIHNQKEQLKTYQKLLKTL
NDENN
>BAQ08267.1 phytoplasmal effector causing phyllody symptoms 1 [Candidatus Phytoplasma trifolii]
MFKNKNNLLLLLNAFIVFTFLGLFLIANNQQVMGMNKDIASTSNNNQNITNYSIEENIIN
LKYKIRENAVKKINTESEIQQLSNNDPKKNTLLALKQNLENLIHNQKEQLKTYQTLLKTL
NDENN
>BAQ08265.1 phytoplasmal effector causing phyllody symptoms 1 [Candidatus Phytoplasma pruni]
MFKIKNNLLLLLNAFIVFTFLGLFLIANNQQVMGMNKDIASTSNNNQNITNYSIEENIIN
LKYKIRENAVKKINTESEIQQLSNNDPKKNTLLALKQNLENLIHNQKEQLKTYQTLLKTL
NDENN
>BAQ08253.1 phytoplasmal effector causing phyllody symptoms 1 [Apricot aster yellows Phytoplasma A-AY]
MFKIKNNLLLLLNAFIVFTLLGLFLITNNQQVMGMNKDIASASNNNPNITNYSIEENIIN
LKYKIRENAVKKINTEREIQQLSNNDPKKNTLLALKQNLENLIHNQKEQLKTYQKLLKTL
NDENN
>BAQ08254.1 phytoplasmal effector causing phyllody symptoms 1 [Apricot atypic aster yellows Phytoplasma AVUT]
MFKLKNNLLLLLNAFIVFTYLGLFLIANNQQVMGMNKDIASASNNNQNITNYSIEENIIN
LKYKIRENAVKKINTESEIQQLSNNDPKKNTLLALKQNLENLIHNQKEQLKTYQTLLKTL
NDENN
>BAQ08260.1 phytoplasmal effector causing phyllody symptoms 1 [Leontodon yellows phytoplasma LEO]
MFKIKNNLLLLLNAFIVFTLLGLFLITNNQQVMGMNKDIASASNNNPNITNYSIEENIIN
LKYKIRENAVKKINTESEIQQLSNNDPNKNILLALKQNLENLIHNQKEQLKTYQTLLKTL
NDENN
>QCW07233.1 SAP54 ['Brassica napus' phytoplasma]
MFKIKNNLLLLLNAFIVFTLLGLFLITNNQQAMGMNKDIASASNNNQNITNYSIEENIIN
LKYKIRENAVKKINTESEIQQLSNNDPKKNTLLALKQNLENLINNQKKQLKTYQTLLKTL
NDENN
>WP_034172429.1 SVM family protein [Chrysanthemum yellows phytoplasma]
MFKIKNNLLLLLNAFIVFTLLGLFLITNNQQVMGMNKDIASASNNNQNITNYSIEENIIN
LKYKIRENAVKKINTESEIQQLSNNDPKKNTLLALKQNLENLINNQKKQLKTYQTLLKTL
NDENN
>WP_017191948.1 SVM family protein [Poinsettia branch-inducing phytoplasma]
MFKLQNQFKIINICLFAFLGLFLITNNQQVMGMNKDIASTSNNNQNITNYSIEENIINLK
YKIRENAVKKINTEKEIQQLSNDEPRKNILLTLKQNLENLISNQKEQLKTYKILLKNLND
ENN
>ABU55747.1 hypothetical protein [Spiraea stunt phytoplasma]
MFKIKNNLLLLLNAFIVFTLLGLFLITNNQQVMGMNKDIASASNNNQNITNYSIEENIIN
LKYKIRENAVKKINTESETQQLSNNDPKKNTLLALKQNLENLINNQKKQLKTYQTLLKTL
NDENN
>BBF24906.1 phytoplasmal effector causing phyllody 1 [Candidatus Phytoplasma trifolii]
MFKLQNQFKIISVCLFAFLGLFLIVNHQQVMGMDKDITSTSNNNQNITNYSIEEKIINLK
YQIRENAVKKINTEKEIQQLSNDEPRKNILLTLKQNLENLISNQKEQLKTYKILLKNLND
ENN
>WP_011160424.1 SVM family protein ['Chrysanthemum coronarium' phytoplasma]
MFKIKNNLLLLLNSFIVFAFLGLFLIANNQQVMGMNKDIASASNNNQNITNYSIEENIIN
LKYKIRKNAVKKINTEREIQQLSNNDPNKNTLLALKQNLENLIHNQKEQLKTYQKLLKTL
NDENN
>BBF24899.1 phytoplasmal effector causing phyllody 1 [Candidatus Phytoplasma japonicum]
MFKIKNNLLFFRIVLFIVLGFFLITNNQKVIGMNKDIASTSNNNQNINNYSIEENIINLK
YKIRENAIEKINIEREIQQLSNNNPRKNNLLVLKQNLENLIHNQKEQLKTYQMLLKTLND
ENN
>BBF24902.1 phytoplasmal effector causing phyllody 1 [Candidatus Phytoplasma oryzae]
MFEIKNNLLLLNVFLFYLLGLFLITNNQKIIGMNKDIATTSTGNNNTNINNFSIEKIEEN
IINLKYKIQENAVKKINIEKEIKKLSNDSSTKNILLELKQNLEKLIHNQKEQLKQYQRLL
NMLNNKNN
>BBF24903.1 phytoplasmal effector causing phyllody 1 [Candidatus Phytoplasma aurantifolia]
MMKIKNKLHLLPFFLISYLGLFFLINMNPVMAMNPNLPGTSKNQPSQMNLTIEENIINLK
QKIYDNAKEITNINKTLQESVNLTDDQKENLLKLKKNHEKLVNNQKEQLKIYQMLLNTLN
DDNN
>BBF24904.1 phytoplasmal effector causing phyllody 1 [Candidatus Phytoplasma aurantifolia]
MMKIKNKLHLLPFFLIGYLGLFFLININPVMAMDPNLPGTSENQPPQQNLTIEENIINLK
QKIYDNAKKITKINKILRGSFNITDDQKEILLKLQENSKQLVNNQKEQIKAYQILLKNLN
DDNN
>WP_004994552.1 MULTISPECIES: SVM family protein [16SrII (Peanut WB group)]
MIQIKNKLYLLPLFLINYLGLFLLINIHPVMAMDPKLPETSSRQPVYHNLTIEENIINLK
QKIYDNATKITNIDKGLQGSITDDQKENLLKLKENYKQLIDNQKEQLKTYKNLLNDLNDE
KN
>CCP88386.1 conserved hypothetical protein [Candidatus Phytoplasma solani]
MLKLKKQFKIINVCLFIFLGLLFIVNNTKVMAMNNNEAGTSNAPSIEEIIVNIKNKIREN
ASKKVNVEKEISQERNNRNNLQKIENLTKILTNLTKLINNQKEQLKIYKTLLKSLND
>WP_121463809.1 SVM family protein [Candidatus Phytoplasma ziziphi]
MMQIKNKLHLLPLFLMSFLGLFAFININPVMATDPKLPETSSRQPVNQNFTIEENIINLK
QKIYDNATKITNIDKELQGSITDNQKENLLKLKENYKQLIDNQKEQLKTYKNLLNNLNDE
NN
>BBF24900.1 phytoplasmal effector causing phyllody 1 [Candidatus Phytoplasma ziziphi]
MMQIKNKLHLLPLFLMSFLGLFAFININPVMATDPKLPETSSRQPVNQNFTIEENIINLK
QKIYDNATKITKIDKELQGSITDNQKENLLKLKENYKQLIDNQKEQLKTYKNLLNNLNDE
NN
>AXX75486.1 SAP54-like protein [Candidatus Phytoplasma sp.]
MFRSKNQFKIIHLCLIAFIGLLFIFNNHQLMAMNNNEAGPSNNPSIEEMIIDTKNKIRDN
ANKKVNIEKEISQERNNQNNLQKIENLTQISNNLTLLIKNQKEQLKTYRKLLNTLND
>LLKK01000018_6577_6921 hypothetical protein [Candidatus Phytoplasma sp.]
MFKSKKQFNIIYFCLMTFIGLFFIFNNHQVMAMNNNEAGTSNNPSIEEIIINTKQKIRDNANKKVNIEKEISQERNNQNN
IQKIENLTQISKNLTLLINNQKEQLKTYKTLLNL
