# Supplementary material for: Comparison of Current Methods for Signal Peptide Prediction in Phytoplasmas
Source: Front Microbiol. 2021 Mar 25;12:661524. doi: 10.3389/fmicb.2021.661524 (PMC8026896; doi:10.3389/fmicb.2021.661524)
Supplement: Supplementary Material 1 — Sequences used in this study, grouped as fasta files. [file Data_Sheet_13.ZIP › SBP_ArtI.fasta]

>WP_011412545.1 transporter substrate-binding domain-containing protein [Aster yellows witches'-broom phytoplasma]
MKLNKKIIISLVVGVFLILGIIGGILWPKNTKNNVLVIGMELEYSPLEYVIPTKNEKNKD
QNHPIYGQSGYACGYNVFIAKKLAEKLGKKLVIKKINFNSLISALNSNDIDLVVAGLNKN
PDRDKEIDFSKPYVFGTVKIVLKQGSKVDNLSSLQSEKIGYQSGSTYQKIAEGITTQTQE
YSDLGTIKLALQANEIDGFIVESDIADIFLEKNPTLAMEKKTINKELMEKINTDLRDQTQ
ESFQSRIGIKKGNDKLKNKVDEALEQLQFTTDNNTTQELKQKAIEVAINQN
>WP_024563536.1 transporter substrate-binding domain-containing protein [Wheat blue dwarf phytoplasma]
MKLNKKMIISLVFCVFLILGIIGGILWWKNNKNNVLVIGMELEYSPLEYVTPTQNEANKD
QTHPIDGQSGYACGYNVFIAKKLAEKLDKKLVIKKISFNSLISALNSNDIDLVIAGLNKT
PERDKEIDFSKPYAFGTVKIVLKQGSQADNLSSLQSKKIGYQGESTYQKTIEGITTQTQE
YSDLGTIKLALQANEIDGFIVESNIADVFLAKNPTLAMEKQIINTELMAKINTDLRDQTQ
ESFQSRIGIKKGNDKLKNKVDEALEQLQFTTDNITTQKLKQKAVEVAINQS
>PEH36329.1 hypothetical protein BBA70_01335 [New Jersey aster yellows phytoplasma]
MKLNKKIIISLVVGVFLILGIIGGILWPKNTKNNVLVIGMELEYSPLEYVIPTKNEKNKD
QNHPIYGQSGYACGYNVFIAKKLAEKLGKKLVIKKINFNSLISALNSNDIDLVVAGLNKN
PDRDKEIDFSKPYVFGTVKIVLKQGSKVDNLSSLQSEKIGYQSGSTYQKIAEGITTQTQE
YSDLGTIKLALQANEIDGFIVESDIADIFLEKNPTLAMEKKQLTRN
>TKA87905.1 ABC-type amino acid transport system substrate-binding component [Periwinkle leaf yellowing phytoplasma]
MKQNKNLIISLVVGAFVILGIIGGIVWWQLTKDKTTTQTTPTEEIALNGDLVVGMELEYA
PLEWVTMGNNEQYKDQIHPIQGKKNGFACGYNVAIAKKLAKKLSKKLIIKKIDFDGLFNA
LTSNEVDLVIAGHTKTPEREETVAFSDPYHFGSVKVILQKDLEVNNLADLKEKKIAYQKD
SAHEKKAKMISDHTQELQDLNAFNLGLLAKTIDGYILESDVAELFISKNPTLAKSVPKID
NQLMEKTKEYYDSNPQLTKEECQTFQNTKQSHIAIKKENEKLTKEVNKALEELHFTQDNQ
TTQALKLKAVQHSKDENANL
>BAD04574.1 ABC-type amino acid transport system, periplasmic component [Onion yellows phytoplasma OY-M]
MKQNKNLIISLVVGAFVILGIIGGIVWWQLTKDKTTNQTTPTEEIALNGDLVVGMELEYA
PLEWVTMGNNEQYKDQIHPIQGKKNGFACGYNVAIAKKLAKKLSKKLIIKKIDFDGLFNA
LTSNEVDLVIAGHTKTPEREETVAFSDPYHFGSVKVILHKDLEVNNLADLKEKKIAYQKD
SAHEKKAKMISDHPQELQDLNAFNLGLLAKTIDGYILESDFAELFISKNPKLAKSVPNID
NQLMEKIKEYYDSNPQLTKEECQTFQNTKQSHIAIKKENEKLTKEVNKALEELHFTQDNQ
TTQALKLKAVQHSKDENANL
>WP_034172062.1 transporter substrate-binding domain-containing protein [Chrysanthemum yellows phytoplasma]
MKQNKNLIISLVVGAFVILGIIGGIVWWQLTKDKTTTQTTPTEEIALNGDLVVGMELEYA
PLEWVTMGNNEQYKDQIHPIQGKKNGFACGYNVAIAKKLAKKLSKKLIIKKIDFDGLFNA
LTSNEVDLVIAGHTKTPEREETVAFSDPYHFGSVKVILHKDLEVNNLADLKEKKIAYQKD
SAHEKKAKMISDHPQELQDLNAFNLGLLAKTIDGYILESDFAELFISKNPKLAKSVPNID
NQLMEKIKEYYYSNPQLTKEECQTFQNTKQSHIAIKKENEKLTKEVNKALEELHFTQDNQ
TTQALKLKAVQYAKDENANL
>WP_069028164.1 transporter substrate-binding domain-containing protein [Maize bushy stunt phytoplasma]
MKQNKNLIINLVVGAFVILGIIGGIVWWQLTKDKTTTQTTPTEEIALNGDLVVGMELEYA
PLEWVTMGNNEQYKDQIHPIQGKKNGFACGYNVAIAKKLAKKLSKKIIIKKIDFDGLFNA
LTSNEVDLVIAGHTKTPEREETVAFSEPYHFGSVKVILHKDLEVNNLADLKEKKIAYQKD
SAHEKKAKMISDHPQELQDLNAFNLGLLEKTIDGYILESDFAELFISKNPKLAKSVPNID
NQLMEKIEEYYDSNSQLTKEECQTFQNTKQSHIAIKKENEKLTKEVNKALEELHFTQDNQ
TTQALKLKAIQYAKDENANL
>WP_042068224.1 transporter substrate-binding domain-containing protein, partial ['Chrysanthemum coronarium' phytoplasma]
MKQNKNLIISLVVGAFVILGIIGGIVWWQLTKDKTTTQTTPTEEIALNGDLVVGMELEYA
PLEWVTMGNNEQYKDQIHPIQGKKNGFACGYNVAIAKKLAKKLSKKLIIKKIDFDGLFNA
LTSNEVDLVIAGHTKTPEREETVAFSDPYHFGSVKVILQKDLEVNNLADLKEKKIAYQKD
SAHEKKAKMISDHTQELQDLNAFNLGLLAKTIDGYILESDVAELFISKNPTLAKSVPKID
NQLMEKTKEYYDSNPQLTKEECQTFQNTKQSHIAIKKENEKLTKEVNKALEELHFTQDNQ
TTQALK
>WP_130427553.1 transporter substrate-binding domain-containing protein ['Catharanthus roseus' aster yellows phytoplasma]
MKQNKNLIISLFVGAFVILGIIGGIVWRQLTKDKTTTQTTPTEEIALNGDLVVGMELEYA
PLEWVTMGNNEQYKEQIHPIQGKKNGFACGYNVAIAKKLAKKLSKKLIIKKIDFDGLFNA
LTSNEVDLVIAGHTKTPEREETVAFSEPYHFGSVKVILHKDLEVNNLADLKEKKIAYQKD
SAHKKKAKMISDHPQELQDLNAFNLGLLAKTIDGYILESDFAELFISKNPKLAKSVPNID
NQLMDKIQEYYDSNPQLTKEECQTFQNTKQSHIAIKKENEKLTKEVNKALEELHFTQDNQ
TTQALKLKAIQYAKDENANL
>WP_071345647.1 transporter substrate-binding domain-containing protein [Rice orange leaf phytoplasma]
MKQNKNLIISLVVGAFVILGIIGGIVWRQLTKDKTTTQTTPTEEIALNGDLVVGTELEYA
PLEWVTMGNNEQYKDQIHPIQGKKNGFACGYNVAIAKKLAKKLSKKLIIKKIDFDGLFNA
LTSNEVDLVIAGHTKTPEREETVAFSEPYHFGSVKVILHKDLKDSAHEKKAKMISDHPQE
LQDLNAFNLGLLEKTIDGYILESDFAELFISKNPKLAKSVPNIDNQLMEKIKEYYDSNPQ
LTKEECQTFQNTKQSHIAIKKENEKLTKEVNKALEELHFTQDKQTTQALKLKAVQYAKDE
NANL
>WP_122225530.1 transporter substrate-binding domain-containing protein [Candidatus Phytoplasma solani]
MNYLNNLNKRQKTILATVSSLILLLAIVLGICWKQGYFKSKSSQSQEKLTVGMEVDYWPF
NGAFASAKEDTCPVDGSTSLHAYGYDVLVAQKIATKLKRRLVIKKIAFDGLIPALQNGEI
DLIIAGMTATAGRKDEADFSKAYLTPTVQVIFKKSLNATNLADLKNVRIGAQQGTTYTTH
NAITSNFETLNSNYDSYTALEEALKTDAIDGYIAESAPAQFFLKQNPDIAQRLVIPGFDF
SSEPLSIGVKKNNTTLLQQVNEAITATGLDQPTNQTNLMKQAIKKIVEYTRREREIN
>CCP88050.1 amino acid ABC transporter, substrate-binding [Candidatus Phytoplasma solani]
MNYLNNLNKRQKTILATVSSLILLLAIVLGFCWKQGYFESKSSQSQEKLTVGMEVDYWPF
NGAFASAKEDTCPVDGSTSLHAYGYDVLVAQKIATKLKRRLVIKKIAFDGLIPALQNGEI
DLIIAGMTATAGRKDEADFSKAYLTPTVQVIFKKSLNATNLADLKNVRIGAQQGTTYTTH
KAITSNFETLNPNYDSYTALEEALKTDAIDGYIAESALAQFFLKQNPDIAQSLVIPGFDF
SSEPLSIGVKKNNTTLLQQVNEAITATGLDQPTNQTNLMKQAIEKIVEYTRREREIN
>CCP88592.1 ABC-type amino acid transport system, binding protein [Candidatus Phytoplasma solani]
MNYLNNLNKRQKTILATVSSLILLLAIVLGICWKKGYFESKSSQSQEKLTVGMEVDYWPF
NGAFASAKEDTCPVDGSTSLHAYGYDVLVAQKIATKLKRRLVIKKIAFDGLIPALQNGEI
DLIIAGMTATAGRKDEADFSKAYLTPTVQVIFKKSLNATNLADLKNVRIEAQQGTTYTTH
KAITSNFETLKPNYDSYTALEEALKTDAIDGYIAESAPAQFFLKQNPDIAQSLVIPGFDF
SSEPLSIGVKKNNTTLLQQVNEAITATGLDQPTNQTNWMKQAIEKIVEYTRREREIN
