# Supplementary material for: Comparison of Current Methods for Signal Peptide Prediction in Phytoplasmas
Source: Front Microbiol. 2021 Mar 25;12:661524. doi: 10.3389/fmicb.2021.661524 (PMC8026896; doi:10.3389/fmicb.2021.661524)
Supplement: Supplementary Material 1 — Sequences used in this study, grouped as fasta files. [file Data_Sheet_13.ZIP › SBP_DppA.fasta]

>WP_011412808.1 ABC transporter substrate-binding protein [Aster yellows witches'-broom phytoplasma]
MIKKQNIKLLILGFIAIFIIVIFTYHLVKDSIENKDNTTIKIASNTDINGLDPTKKEFSQ
TAIGNRFFRCIHDNLLSVKIDEQNNEKIITKLVDKCEKKGKEITFTLRNNAYFHNGEKVT
FEDIEFSINRGKENKNDMYSFVENIQKIDNIQFKITLKNDVVFWDFYFTHFIRILNKKAV
EKNPNESLKIGTGPYKLKEWVPNDFILLERFDKYYNGETSNNAPEKILIKIIPDPDTVLQ
EIEQGNIDATFNYPFERITDLESQKLSNIKIIEGEGISAQYCYINKQSTTLEVRKAITKA
LDISKYIKDLQLKANPLESYIPNGLIGYDKNLKHNPTNVEEAKEIIKTLPIENKTLKLGI
AQSKPLDLTKKIVEGLREVGFTVELEQMEFNALIEKSINTNDLNILFMGENYDLEYGHKV
LCDYFIQGKGYNFCHVDEKDENKIKKNLEAGLKAKDSKTFEKSVQDVNKYIHDQFYIIPL
YSSKNFTITTSKIQKGLKTNKFGHFDITQIKKI
>WP_024563699.1 ABC transporter substrate-binding protein [Wheat blue dwarf phytoplasma]
MIKKKLLILGFVAILIIVIFTYRLVKDSIANKDNTTIKITSNTDINGLDPTKKEFSQTAV
GNRFFRCIHDTLLSVKIDEQNNEKIITKLVDKCEKNGKEITFTLRNNAYFHNGEKVTFED
IEFSINRGKDNKNDMYSFVENIQKIDNIQFKITLKNDVVFWDFYFTHFIRILNKTAVEKN
PNEGLKIGTGPYKLKEWVPNDFILLERFDKYYNEKTRKNAPEKILIKIIPDPDTVLQEIE
QGNIDATFNYPFERITDLESQKLSNIKIIEGEGISAQYCYINKQSTPLKVRKAITKALDI
PKYIKDLQLKTNPLESYIPDGLIGYDKNLKHHPTNVEEAKEIIKTLPIENKTLKLGIAQS
KPLDLAKKIVEGLREVGFTVELEQIEFNALIEKSINTNDLNILFMGENYDLKYGHKVLCD
YFIQGKGYNFCHVDEKDENEIKNNLETALTAKDSKTFEKSVQDVNKYIHDQFYIIPLYSS
KNFALTTNKIKKGLKTNKFGHFNITQIKKIK
>WP_071345502.1 ABC transporter substrate-binding protein [Rice orange leaf phytoplasma]
MKKNKNIYISVGALTVIILIILWWQLFPSKKHEDDKDTIKIAVISDIQGFDITSPENTFS
TYSNRYLRLVHDTLLEEKEGKIISKLAKLVESDANQNQDKTLLKFKLRDDILFHNGENIT
TDDVIFTIERGHKNKHPQFEEIKAIKRINNIEFGIELKEKTPYWHFTFCNFIRILNKKAV
EENEEKGLQIGTGPYKLVEYKSNDEIKMEKFNNYYNKDTIKYSPKTIIFKINKNNDTNLQ
QVENGSLDACLDYPSHKIQIIKDKLSHSVEVVENKDVSARYLYINKAKTSLETREAISWS
LDIEKIISDLEIPAKKLKTFLPETLKGFDNELDAYPTNFLQAKKYVQKLDKTAKKLKIGC
STKSEYLFEHKIIEQLRKVGFIIEFAPMDFKTLLTEAKKDNSSYNMIFLGENYESKWGHK
VLRDYFLTNNNPNNFCHIDNDDKSHIENKLLQVEKETSEEKYTNLLKEISQYIHKEFYVI
PLYSYPNYVITSKNIKQGFKSDLFSHFDFTKIIKK
>TKA87602.1 ABC-type peptide/nickel transport system substrate-binding protein [Periwinkle leaf yellowing phytoplasma]
MNEKNKNIYISVGALTVIILIILWWQLFPSKKHEDDKDTIKIAVISDIQGFDITSPENTF
STYSNRYLRLVHDTLLEEKEGKIISKLAKLVESDANQNQDKTLLKFELRDDILFHNCENI
TTDDVIFTIERGHKNKHPQFEEIKAIKRINNIKFEIELKEKTPYWHFTFCNFIRILNKKA
VEENEEKGLQIGTGPYKLVEYKSNDEIKMEKFNNYYNKDTIKDSPKTIIFKINKNNDTNL
QQVENGSLDACLDYPSHKIQIIKDKLSHSVEVVENKDVSARYLYINKAKTSLETREAISW
SLDIEKIISDLEIPAQKLKTFLPETLKGFDNKLDAYPTNFLQAKKYVQKLDKTAKKLKIG
CSTKSEYLFEHKIIEQLRKVGFIIEFAPMDFKALLTEAKKDNSSYNMIFLGENYESKWGH
KVLRDYFLTNNNPNNFCHIDNDDKSHIENKLLQVEKETSEEKYTNLLKEISQYIHKEFYV
IPLYSYPNYVITSKNIKQGFKSDLFSHFDFTKIIKK
>WP_130427796.1 ABC transporter substrate-binding protein ['Catharanthus roseus' aster yellows phytoplasma]
MKKNKNIYISVGALTVIILIILWWQLFPSKKHEDDKDTIKIAVISDIQGFDITSPENTFS
TYSNRYLRLVHDTLLEEKEGKIISKLAKLVESDANQNQDKTLLKFKLRDDILFHNGENIT
TDDVIFTIERGHKNKHPQFEEIKAIKRINNIEFEIELKEKTPYWHFTFCNFIRILNKKAV
EENEEKGLQIGTGPYKLVEYKSNDEIKMEKFNNYYNKDTIKYSPKTIIFKINKNNDTNLQ
QVENGSLDACLDYPSHKIQIIKDKLSHSVEVVENKDVSARYLYINKAKTSLETREAISWS
LDIEKIISDLEIPAQKLKTFLPENLKGFDNELDAYPTNFLQAKKYVQKLDKTAKKLKIGC
STKSEYLFEHKIIEQLRKVGFIIEFAPMDFKTLLTEAKKDNSSYNMIFLGENYESKWGHK
VLRDYFLTNNNPNNFCHIDNDDKSDIENKLLQVEKETSEEKYTNLLKEISQYIHKKIYVI
PLYSYPNYVITSKNIKQGFKSDLFSHFDFTKIIKK
>WP_052360392.1 ABC transporter substrate-binding protein ['Chrysanthemum coronarium' phytoplasma]
MNEKNKNIYISVGALTVIILIILWWQLFPSKKHEDDKDTIKIAVISDIQGFDITSPENTF
STYSNRYLRLVHDTLLEEKEGKIISKLAKLVESDANQNQDKTLLKFELRDDILFHNCENI
TTDDVIFTIERGHKNKHPQFEEIKAIKRINNIKFEIELKEKTPYWHFTFCNFIRILNKKA
VEENEEKGLQIGTGPYKLVEYKSNDEIKMEKFNNYYNKDTIKDSPKTIIFKINKNNDTNL
QQVENGSLDACLDYPSHKIQIIKDKLSHSVEVVENKDVSARYLYINKAKTSLETREAISW
SLNIEKIISDLEIPAQKLKTFLPETLKGFDNELDAYPTNFLQAKKYVQKLDKTAKKLKIG
CSTKSEYLFEHKIIEQLRKVGFIIEFAPMDFKALLTEAKKDNSSYNMIFLGENYESKWGH
KVLRDYFLTNNNPNNFCHIDNDDKSHIENKLLQVEKETSEEKYTNLLKEISQYIHKEFYV
IPLYSYPNYVITSKNIKQGFKSDLFSHFDFTKIIKK
>WP_069028312.1 ABC transporter substrate-binding protein [Maize bushy stunt phytoplasma]
MKNIYISVGALTVIILIILWWQLLPSKKHEDDKDTIKIAVISDIQGFDITSPENTFSTYS
NRYLRLVHDTLLEEKEGKIISKLAKLVESDANQNQDKTLLKFKLRDDILFHNGENITTDD
VIFTIERGHKNKHPQFEEIKSIKRINNIEFEIELKEKTPYWHFTFCNFIRILNKKAVEEN
EEKGLQIGTGPYKLVEYKSDDEIKMEKFNNYYNKDTIKYSPKTIIFKINKNNDTNLQQVE
NGSLDACLDYPSHKIQIIKDKLSHSVEVVENKDVSARYLYINKAKTSLETREAISWSLDI
EKIISDLEIPAQKLKTFLPETLKGFDNELDAYPTNFLQAKKYVQKLDKTAKKLKIGCITK
SEYLFEHKIIEQLRKVGFIIEFAPMDFKTLLTEAKKDNSSYNMIFLGENYESKWGHKVLR
DYFLTNNNPNNFCHIDNDDKSDIENKLLQVEKETSEEKYTNLLKEISQYIYKEFYVIPLY
SYPNYVITSKNIKQGFKSDLFSHFDFTKIIKK
>CAM12090.1 ABC-type peptide/nickel transport system substrate-binding protein [Candidatus Phytoplasma australiense]
MNLAKFKAFCSKHRKAIIYTSLLFLIIFVITITAIIVKKGNKKAFDPNTVNITMSSDVKG
FDVCNTSHTSTAYANWTFSLMHDTLLYKNKKGEVKSMLATLDEKDSEGKRFTFTLKDKIL
FHNGKLLTTDDIVFTFERGKANEHAQFLEIEAVEKIDAKKFIIVVKDASLWSNFKFYSFF
KVLSKQTIQEAQNQGDEAIQKALQVGTGPYKLVDYNKDDRLKFELFDSYYDKERIKTSPP
KINLKISKNDDTNLQELENGQIDAILNYPNSKIKDVKQNLSNKIKIVENDSVGCSYIYIN
KKTTSLEARKAISQTIDTQAIKDQLELPGKKLNSFLPTSLIGSDLALKYDINLSEAKNIV
NNLSSNQKKLKIGISIGNPLDVAGKVVEQLRNVGFEVNLNQEDFNSLTENMIKEDTDYNM
IFLGENHELEYGHKALTDYFFSNNNESNFCHIDNNDQTSIEDKLKLAQKELNKVEYISLI
QQVSKYIHQQVYVIPLYTSPSYCLTSKHIEKGFETDAFSNFEFTTIIKKQ
>WP_148284441.1 ABC transporter substrate-binding protein [Candidatus Phytoplasma australiense]
MNLAKFKAFCSKHRKAIIYTSLLFLIIFVITITAIIVRKGNKKAFDPNTVNITMPSDVKG
FDVCNTSHTSTAYANWAFSLMHDTLLYKNKKGEVKSMLATLDEKDSEGKRFTFTLKDKIL
FHNGKLLTTDDIVFTFERGKANEHAQFLEIEAVEKIDAKKFIIVVKDASLWSNFKFYSFF
KVLSKQTIQEAQNQGDEAIQKALQVGTGPYKLVDYNKDDRLKFELFDSYYDKERIKTSPQ
KINLKISKNDDTNLQELENGQIDAILNYPNSKIKDVKQNLSNKIKIVENDSVGCSYIYIN
KKTTSLEARKAISQTIDTQAIKDQLELPGKKLNSFLPTSLIGSDLALKYDINLSEAKNIV
NNLSSNQKKLKIGISIGNPLDVAGKVVEQLRNVGFEVNLNQEDFNSLTKNMIKEDTDYNM
IFLGENHELEYGHKALTDYFFSNNNESNFCHIDNNDQTSIEDKLKLAQKELNKGEYISLI
QQVSKYIHQQVYVIPLYTSPSYCLTSKHIEKGFETDAFSNFEFTTIIKKQ
>WP_161554975.1 ABC transporter substrate-binding protein [Candidatus Phytoplasma ziziphi]
MIKKEKIKNFLTNKNFIISFICLLIIILVLGVYFFQKEKFDIVFAFHSDISGFDTCDKKS
TTTSYGDIYFNLVHDKLLILDEQGNLKPQLLKNYDKQGVNINCELKDNILFHNGDKMTAD
DVVFTIQRGKTQKHDQFLEIADIQKTGNLTFKIKLKEDILWWHFPFTQMIRIINKKATEK
NQSEGVKIGAGPYKLKKYNPNKDLQLELFEKYHDKDIIKDSPKKIQIKISKDENTLFQEL
EKKQINAILFYSRDKINKLNEDLKKDKYKNIKILENETASQNYIYFNKQKLTKKVRQIIS
KSLDIQKIIDELKLPGKIAKNSLHNKLIGHNPNINYHNPNIEEAKREFRTLTESENKTLK
IATSLKTPFINKIIEQLEHVGFTIILEEPDFNTIIANAAQGKNSPYDFIFLSENFEMNFG
HKFIEDYFMSNNNECNFCGIDNADKSSIQDKLEKAKKKTEETEYKSLLFEIEQYLYDNHY
LFPLMTGKSFILVNKEIEKGFEQNAFSRFFNMRSIKIKKDK
>WP_017192229.1 ABC transporter substrate-binding protein [Milkweed yellows phytoplasma]
MLKIKNNKKLVIIFSSVLLGFLLVYGALYVYKLGKGADNKDKKTVVNMVWKGDINGFDPT
NKSHSSSAMSERFYLAVHDTLIVFDNVNNKTIGRLAEQCDKQGKEITFTLRDNIFFHNGK
LVTTEDVVYSLQKGINNNNNDYSDMIQDLNVLDDKKVKVTIKNDIPYWASVFERYRILCK
SAVESDNNQGVKIGAGPYKLVNYERDDKISFELFENYWNKEAIKESSKKLMVKIQKSFET
TLQELEEGIIDLTVDVTSDKVDFLKEKISNGTLKGLEIVENTSAKGVQIYMNAARTKKPA
RQAISLALNFPPIISSLQLSGTPLDSYIPSLLVGHNEQIKREYDMDAAKTIVNGLSAEDR
KIKLGCSNKENSSLPNKITESLREAGFDVEIDMPDFNALLAEVQKPTSSYNMVLLGELHE
MGYGHKALCDYFLKDSEYALSHIQQGDATDKDKGEVIDSKLRQAQKESNLETYTTLVKEV
QQILNDEVYVIPIYEGNTYFLKSSKIKDFTCDIFSRINWEKIKKLA
>WP_017193400.1 ABC transporter substrate-binding protein [Vaccinium witches'-broom phytoplasma]
MSKIKNNKKLVIIFSSVLLGFLLFCGVLYVYKLGKGADNKDKKTVVNVVWQGDINGFDPT
NKSHSSSALSQRFYLAVHDTLIVFDNVNKKTVGRLAEQCDKQGKEITFTLRDNIFFHNGK
LVTTEDVVYSLQKGINNNNNDYSDMIQYLNVLDDKKVKVTIKNDIPHWASVFERYIILCK
SAVEADNNQGVKIGAGPYKLVNYERDDKISFELFENYWNKEAIKESSKKLMVKIQKSFET
TLQELEEGTIDLTVDVPSDQVDFLKEKISKRTLKGLEIVENKSAKGVQIYMNAARTKKPA
RQAISLALNFRPIISSLKLPGTPLDTYVPSLLVGHNEQIKRKYDMDAAKTIVNGLSAEDR
KIKLGCSNKENSSLPNKIAESLRENGFVVEIDMPDFNALLAEVKKPTSSYNMVLLGELHE
MGYGHKALCDYFLKDSEYALPHIQQGDATDKDKGEVIDSKLRQAQKESNLDTYTTLVKEV
QQILNDEVYVIPIYEGNTYFLKSSKIKDFTCDIFSRINWEKIKKLA
>WP_121463901.1 ABC transporter substrate-binding protein [Candidatus Phytoplasma ziziphi]
MIKKEKIKNFLTNKNFIISSIIFLLIIILLLGIYFFKKEKFDIVFAFNSDINGFDTCDTK
STQLLNGDIYFNLVHDKLLILDEQGNLKPQLLKNYDKQGVNINCELKDNIFFHNGDKMTA
DDVVFTIQRGKTQKHDQFLEIADIEKTGNLTFKITLKEDTLYWSFSFTQMIRIINKKATE
KNQSEGVKIGAGPYKLKKYNPNKDLQLELFEKYHDKDIIKDSPKKIQIKISKDENTLFQE
LEKKQINAILLHPKEKINKLNEDLAKDKYKNIKILENKIAAHSYIYFNKQKLTNQVRQII
SKSLDIQKIINELNLSQAEIAKSYLHKNLLGHNPNINYHHPNIEEAQKEFKTLTEKQKTL
TIATFLKTPIIEKIIEQLRNVGFQIDLKEPDKSTMITNAAQGKNSPYDFIFLSEYFEMKY
GHKAIEDYFMSNNNECNFCGIDNADKSSIQDKLEKAKKKTEETEYKSLLFEIEQYLYDNH
YLFPLITEKSFILVNKEIEKGFEQDAFSRFFNMRSIKIKKR
>WP_053521415.1 ABC transporter substrate-binding protein [Candidatus Phytoplasma pruni]
MSKIKNSKKLVIIVSSVLLVCGTLYFYKRGKETDKAAKETVKTVNMVWAADIKGFDPTNK
IHSSSSVSAKLYSAVHDTLIVEDKVNEKTVGRLAEKWVKVGNEITFTLRDDIFFHNGQPV
TTEDVVYSLQKGINNNNNDYSDIIQDLNVLDDKKVKVTIKNDILWWTSFLASYRILCKSE
VEADNDKGVKVGAGPYKLVHYERDDKMSFELFENYWNKEAIKESPKKLMVKIQKSFETTL
QELETGTIDLATEVPSDKVNSLKEKISNGTLKGLEIVENTNASVLQIYMNAARTKKPARQ
AISLALNFPPMISALQLPVTPLDTYVPSCLVGHNKQIKRKYDMDEAKIIVSGLSTEDKKI
KLGYAGKESPQLPNKIAESLREAGFDVTTETADFNAFLSEVKEPTSSYNMVLMGELHEMS
YGHKALCDYFLKDSVYALPHIQQGDATDKAKGEVIDSKLRQTQKESNLKTYTTLVKEVQQ
ILNDEVYVIPIYEGKLHFLKSSKIKDFTCDIFSRIDWEKIKKLA
>PQP79336.1 hypothetical protein C6B37_02075 [Candidatus Phytoplasma phoenicium]
MNKKEKIKIFFHTNKKIIMICLLIIFFTILTIIIWKKWADRDNNKKNFVVAMTCDITGLD
PTEEKNITTSYGNFYFNLVHDKLFVKQDDEIIPQLLKNKPEKNGNLLKCELKDNIFFHNG
KKMTSDDVIFTIERGKRNKNNLWDEFESITRIDDKNFQIQLKNDNLWWDFPFEKLRILNK
EAVENNETEGIKIGTGAYKLVNYSPNNKIVLELFSQYHEPDIFNNLSKIFKQFQIKISQD
DNTNLQELENEDIKVIHTYPLDKIQDLQQDIVKGRYQNIKILEMPKASSNYIYFNKTKTP
EKIRKIITQALNIQQIIDDLNLPVRIAKSYINSKIIGYDDNINHHQPNIEEAKKGVSNLN
QEEKKLTIGCTKSTPLIQKIIEQLKAVGFEATLQEHDFPLLLESAKKGHNSPYNFIFLGE
NFDMEYGHSSLEYYFLSNNNKSNFFNIDIEDEPHIEKKLVELKTEKELTNYKEIISKIEK
YLLEKHYFFPLEETNGYVLVNKQITQGFEINKFNKFYNINKIKIDNLK
>WP_017192740.1 ABC transporter substrate-binding protein [Italian clover phyllody phytoplasma]
MSKIKNNKKLVIIITSVLLGVLLVCGALYFYKPGKCTKVMYMVWATDIKGFDPTNKTHSS
SATSEKLYLAVHDTLIVEDKVNKKTVGRLAEKWVKDGNEITFTLRDDIFFHNGKPVTTED
IVYSLQKGINNNNNDYSDMIQDLNVLDDKKVKVTIKNDLLWWTSVFERYRILCKSEVEAD
NDKGFKVGAGPYKLVNYERDDKIFLELFENYWNKEAIKESLKKIMIKIQKSFETTLQELE
SGTIDLTVDVPSSQVNSLKEKIFNETLKGLEIVENANAYGLQIYMNAARTKKPARQAISL
ALNFPPMISALQLPGTPLDTYVPSLLVGHNEQIKRKYDMDAAKTIVSGLSAEDKKIKLGY
NNKDSFQLPNKIAESLREAGFDVTTEDVDFNAFLSETKEPTSSYNMVLLGELHEMGYGHK
ALCDYFLKDSQYAFPHIQQGDAIDKSKGEVIDSKLRQAQKTSNLDTYTTLVKEVQQILND
EVYVIPIYEGKVYFLKSSKIKDFTCDIFYRIDWEKIKKLA
>WP_017191628.1 ABC transporter substrate-binding protein [Poinsettia branch-inducing phytoplasma]
MSKIKNSKKLVIIVYSVLLGVLLVCGTLYFYKRGKGTDKAAKETVNMVWAADIQGFDPTD
KIHSSSSFSEMLYLAVHDTLIVEDKVKKTVGRLAEKWVKVGNEITFTLRDNIFFHNGQPV
TTEDVVYSLQKGINNNNNDYSDIIQDLNVLDDKKVKVTIKNDLLWWTSFLERYRILCKSE
VEADNDKGVKVGAGPYKLVNYERDDKMSLELFENYWNKEAIKESPKKLMVKIQKSFETTL
QELEAGTIDLATEVPSDKVNSLKEKISNGTLKGLEIVENINAYGSQIYMNAARTKKPARQ
AISLALNFPPMISALQLPVTPLDAYVPSCLVGHNEQIKRKYDMDEAKIIVSGLSTEDKKI
KLGYASKESPQLPNKIAESLREAGFDVTTEEAEFNAFLAEAKEPTSSYNMVLIGELHEMG
YGHKALCDFFLKDSANAFPHIQQGDATDKAKGEVIDSKLRQAQKESNLDTYTTLVKEVQQ
ILNDEVYVIPIYEGKRYFLKSSKIKDFTCDIFSRIDWEKIKKLA
>WP_122225411.1 ABC transporter substrate-binding protein [Candidatus Phytoplasma solani]
MNLTKFKNFIQKNKKLLIIASILVLVLCGILGFLIFFQEKKDTNQHVTEAINTDLPGMDP
GNKDHTGSVNADRLFCAIHETLISFDQNGKIHPKVASKWEEQDNAVIFTLRDDVLFSNEK
KLTASDIKFSFERAKNKGHDEYFFENIEILEDGKKIQLKFESTPIFLMEAISKLRILNQA
ALEANEQEGLKVGAGPFKFKEWIPGDKIELELNENYYKKEAIQDSPKKMTFKIIPDPDTA
LLQLGEGSIDAVFDFPVDKIKNAKNQEGVKVVENKTAKCSYLFMNNTKTSLKKRKLIAAV
LNIPQIIEKLGLPVEQLKTFVPVTSIGHNPDIPSHFDPNRMDDVRRQIAALSQEDKKIEF
GFSFKESQEVMNKIAEQLRNAGFTVETHRPDLKSFIANAKTGDYHMAFFSDMHEMSYGHK
AMLDYMFPGQKIGSNPSHIQQDSEVTLLLNDVKGQLSKEDYVSKVKRLQQIFHDQVYVVP
FYTQNAYFLTNDKVTNFTCDSLTRTDFTQIRKSN
>CCP88678.1 Dipeptide transport system permease protein DppA [Candidatus Phytoplasma solani]
MNLTKFKNFIQKNKKLLIIASILVLVLCGIIGFLIFFQVKKDTNQHFTAAINTDPPGTDP
GNKDHTGSVNADRLFCAMHETLISVDQNGTIHPKVASKWEEEDNAVIFTLRDDVLFSNEK
KLTASDIKFSFERAQNKGHDEYFFQNIEILEDGKKIQLKFESTPIFLMEAISKLRILNQA
ALEENEQEGLKVGAGLFKFKEWIPGDKIELELNENYYKKEAIQDRPKKMTFKIIPDPDTA
LLQLGEGSIDAVFDFPVDKIQNARNQEGVKVVENKTAKCSYLFMNNTKTSLAKRKLIAAV
LNIPKIIEELVLPVEQLKTFVPVTSIGHNPDIPSHFVPNQMDEVKRKIEALSQEDKEIKF
GFSFKESQEVMNKIAEQLRNAGFAVETDRPDFKSFIANAKQGNYHMAFFSDMHEMSYGHK
AMLDYMIPGQKIGSNPSHIQQDSEVTLLLNDVKGQLSKEDYVSKVKRLQQIFHDQVYVVP
FYTQNAYFLTNDKVTNFTCDSLTRTDFTQIRKSN
>WP_144658510.1 ABC transporter substrate-binding protein [Candidatus Phytoplasma pini]
MKKFNKNIKYFLSITLAIIISIILILYLKKSNDDKSISRLASGIYHVSMASDVSGHDVTD
RGHTESNHSDKIFNLTHDTLIANTSIRENQGLAEYTKNGKKINFKLKDNIKFHNGEPITT
DDVVFTYYRFINKKHNVFDNMDKIEKIDNKEFNIFLKRDYLYWDFPFKKFFRCLNKKAIE
SDEKSGLKIRTGPYKIINYEKDNKIELELFNQYHDKDIVLNAPKKIIILIINNDDTVIQK
IERSELDAIWSFDNMKAIELKEKINQGKIKGLKVLENQTAACSYIYLNKTSTNYEQRQAI
ACALNFQEILRDIKSPNIPLNSYLHPSLIGYNKNLPYYWEKTEWGKNKKKGKELAKQLVA
NFKEQKDKNIKIFVSEKDNISLVQKVCSSLTEVGFQVVLQQNNFNEHLKKMKENEHQMAF
LGEFHELKYGHKALGDYFKSDSPSNFSHVGSDKVKKGSNDKKEKGFNDKENIDKKLKLAE
DALTEQDFIKNIQEVQQYLHDRVYVIPVSANNSYSIISDKLNPEGFKCDFFSTYNLTKIR
KNKFL
>CCP87975.1 ABC-type dipeptide-binding protein, solute binding protein [Candidatus Phytoplasma solani]
MNLTKFKNFIQKNKKLLIIASILVLVLCGAVGLWMFFNNGKQQANEHFTVAINADPPGTD
PGNKDHTGSVNADRLFCAIHETLISFDPNGTINPKVASKWEEEDNAVIFTLRDDVLFSNG
KKLTASDIKFSFERAQNKGHDEYFFQNIKILEDGKKIQLKFESTPIFLMEAISKLRILNQ
AAVEANEQEGLKVGAGSFKFKEWIIGDKIELELNENYYKKEAIQDSPKKMTFKIIPDPDT
ALLQLGEGSIDAVFDFPVDKIQNARNQEGVKVVENKTAKCSYLFMNNTKTSLEKRKLIAA
VLNIPQIIEKLGLPVEQLKTFVPVTSIGHNPDIPSHFYPNQMDDVKSKIAALSQEDKKIE
FGFSFKESQEVMNKIAEQLREAGFTVETHRPDFGTFITNAKKGDYHMAFFSDMHEMSYGH
KAMLDYMFPGQTIGINPSHIQQDSEVTLLLNDVKGQLSKEDYVSKVKRLQQIFHDQVYVV
PFYTQNAYFLTNDKVTNFTCDSLTRTDFTQIRKSN
>WP_130427794.1 ABC transporter substrate-binding protein ['Catharanthus roseus' aster yellows phytoplasma]
MDFKQLLQKYKKQLVIGTAVILFVVMGFVVYKKLFKTTPPRNNFVVAMPNDIVGYDPGNK
DHTQSAQGDRLFYCIHSTLVSTNENGDVLPQVAKSWFKVENEDAVVFTLRDDVLFHNGKK
LTAKDVKFSFERAKGKQHDEYENIESVEELEGGTKVKLNLKAFPAFAYESIAKQRIISQE
AVKQDQTKDQLEGLKVGSGPYQLVSWDSSEKVINLKLFDKYFDKEKIKNSQKEIVFKTIS
NQDTALLQLSAGTVDAVLDFPVNKVADAKKQKDITVVENAAVKCSYLMMNNQKVELEKRK
LIAQALDIKKIITQLELPVKPLKTFIPEGEKGHNTNISYAYNTNTQEVKNQVSQLPNKQI
KFGFSAKETPEVANKIKEQLQEVGFEVTLDIPEFNTFKTNLKKGDYDIFFMSDMHEMAYG
HKVLTDYMTPKNEGDSTQGTWAHISGDQTLKDLLEQSQTNIDLGTYVQKIQQIQTHLDQK
KYVVPFYQQNIYFLTSKKVQGLKCDLFTRTDFTKVQLIK
>WP_034172115.1 ABC transporter substrate-binding protein [Chrysanthemum yellows phytoplasma]
MNFKQLLQKYKKQLVIGAAVILFVVMGFVVYKKLFKTTPPRNNFVVAMPNDIVGYDPGNK
DHTQSVQGDRLFYCIHSTLVSTNENGDVLPQVATSWDKVENEDAVVFTLRDDVLFHNGKK
LTAKDVKFSFERKKGKQHDEYENIESVEELEGGTKVKLNLKAFPAFAYESIAKQRIISQE
AVKQDQTKDQLEGLKVGSGPYQLVSWDSSEKVINLKLFDKYFDKEKIKNSQKEIVFKTIS
NQDTALLQLSAGTVDAVLDFPVNKVADAKKQKDITVVENAAVKCSYLMMNNQKVELEKRK
LIAQALDIEKIITQLELPVKPLKTFIPEGEKGHNPNISYAYNKNTQEVKNQVSQLPNKKI
KFGFSAKETPEVANKIKEQLQEVGFEVTLDIPEFNTFKTNLKKGDYDILFMSDMHEMAYG
HKVLTDYMTPKKEGDSTQGTWAHISGDQTLKDLLEQSQTNIDLGTYVQKIQQIQTHLDKK
KYVVPFYQQNIYFLTSKKVQGLKCDLFTRTDFTKVQLSK
>WP_069028311.1 ABC transporter substrate-binding protein [Maize bushy stunt phytoplasma]
MDFKQLLQKYKKQLVIGTAVILFVVMGFVVYKKLFKTTPPRNNFVVAMPNDIVGYDPGNK
DHTQSAQGDRLFYCIHSTLVSTNENGDVLPQVATSWFKVENEDAVVFTLRDDVLFHNGKK
LTAKDVKFSFERAKGKQHDEYENIKSVEELEGGTKVKLNLKAFPAFAYESIAKQRIISQE
AVKQDQTKDQLEGLKVGSGPYQLVSWDSSEKVINLKLFDKYFDKEKIKNSQKEIVFKTIS
NQDTALLQLSAGTVDAVLDFPVNKVADAKKQKDITVVENAAVKCSYLMMNNQKVELEKRK
LIAQALDIKKIITQLELPVKPLKTFIPEGEKGHNTNISYAYNTNTQEVKNQVSQLPNKQI
KFGFSAKETPEVANKIKEQLQEVGFEVTLDIPEFNTFKTNLKKGDYDIFFMSDMHEMAYG
HKVLTDYMTPKNEGDSTQGTWAHISGDQTLKDLLEQSQTNIDLGTYVQKIQQIQTHLDQK
KYVVPFYQQNIYFLTSKKVQGLKCDLFTRTDFTKVQLIK
>WP_015638082.1 ABC transporter substrate-binding protein [Candidatus Phytoplasma australiense]
MNFKKIKKSHQLLILGVVFVLLFVGLVIYFWPRNDSQKDSTNKNVLKISLLNDITGIDVG
DKSHTQIANGDRLFYAIHQTLLISDENSNLHPQLATNWKHDATNKKVIDFNLRDDVFFHN
GKKFGAEDVKFSFERAKQKGHDEYENIEKIEVLDNYKLRITLKSLPVYFWEPLSRLRILS
KETLQEVQNQGEEALQKALRVGAGPYKLVNWVPQEKIELELNEAYYDKEVIKDSCKKIVF
EIIKDIDTALLKLKEGSLDAIFDYHVNKLENAKQEKGIKIVANEACKCSYLFLNCTKLDL
EKRQLVARTINIPKIIQDLNLEVKELKSYVPEGSHGHNPSLSYVYQENNFQDVKNKISGL
SDKRLFLGFSQKESPEVMKKIVEQLTSAGFEVATESPEFTGFLKMIQESKYDMAFLSDMH
EMPYGHKSMFDIVVPGGQDSDYTHIQGDSELENLLKEVQTEENKEKYDNKVQRLQQIFHE
KTYLIPFYQQKIYFLTNEKVSQLTCDKFNRTNLTQARKN
>WP_012359201.1 ABC transporter substrate-binding protein [Candidatus Phytoplasma australiense]
MNFKKIKKSHQLLILGVVFVLLFVGLVIYFWPRNDSQKDSTNKNVLKISLLNDITGIDVG
DKSHTQIANGDRLFYAIHQTLLISDENSNLHPQLATNWKHDATNKKVIDFNLRDDVFFHN
GKKFGAEDVKFSFERAKQKGHDEYENIEKIEVLDNYKLRITLKSLPVYFWEPLSRLRILS
KETLQEVQNQGEEALQKALRVGAGPYKLVNWVPQEKIELELNEVYYDKEVIKDSCKKIVF
EIIKDIDTALLKLKEGSLDAIFDYHVNKLENTKQEKGIKIVANEACKCSYLFLNCTKLDL
EKRQLVARTINIPKIIQDLNLEVKELKSYVPEGSHGHNPSLSYVYQENNFQDVKNKISGL
SDKRLFLGFSQKESPEVMKKIVEQLTSAGFEVATESPEFTGFLKMIQKSKYDMAFFSDMH
EMPYGHKSMFDIVVPGGQDSDYTHIQGDSELENLLKEVQTEENKEKYDNKVQRLQQIFHE
KTYLIPFYQQKIYFLTNEKVSQLTCDKFNRTNLTQARKN
>WP_130427792.1 ABC transporter substrate-binding protein ['Catharanthus roseus' aster yellows phytoplasma]
MCIRQLLQKYKKYLIISGTFFLLSIISFAIYKIFFQKQPPRNDFIVIIPNYVNGFDPGQK
AHTSNAQGNRLFCCIHSALISTNENGDVLPQVATSWDKVENEDAIIFTLRDDVLFHNGKK
LTAQDVKFSFERAKEKGNDEYAIIKSIETLENDTKVKLKLQALPIFVYELIAKYKILSKE
SIEKDQTHNQLEGLKIGSGPYQLIYEDSSNKIIKLGLFDKYFNKDKIKNSQKEILFKVNS
NYDTSLLQLEEGTVDAILDFPINKITNASNKKNIEVVQNKGAKCSVLFINNNKVKKGKRE
LIAQTLNIEKIIADLNLPVNPLKTFVPQGEIGHNENIQYAYDSNQNEVKNKVSLLSEKDK
EIKLGASFKEIKEVVHKIKEQLQEVGFEVIVNIPESLTFFTNSKNGKYDISFMSNMNEMP
YGHKVLIDYMNPIFEKEGKQTPKSHSHIQGDTTLKKLLDETQTITDKNIYEQTVKDIQTH
LYTNKYVIPFYQQDIYFLTSKKVQGLTCDPFTRTDFTQVKVSK
>BAD04276.1 ABC-type dipeptide/oligopeptide transport system, periplasmic component [Onion yellows phytoplasma OY-M]
MGIRQLLQKYKKYLIISGTFFLLSIISFATYKIFFQKQPPRNDFIVIIPNYVNGFDPGQK
AHTSNAQGDRLFCCIHSALISTNENGDVLPQVATSWDKVENEDAIIFTLRDDVLFHNGKK
LTAQDVKFSFERAKEKGNDEYAIIKSIETLENDTKVKLKLQALPIFVYELIAKYKILSKE
SLEKDQTHNQLEGLKIGSGPYQLIYEDSSNKIIKLGLFDKYFNKDKIKNSQKEILFKVNS
NYDTSLLQLEEGTVDAILDFPINKITNASNKKNIEVVQNKGAKCSVLFINNNKVKKGKRE
LIAQTLNIEKIIADLNLPVNPLKTFVPQGEIGHNENIQYAYDSNQNEVKNKVSLLSEKDK
EIKLGASFKEIKEVVHKIKEQLQEVGFEVIVNIPESLTFFTNSKNGKYDISFMSNMNEMP
YGHKVLIDYMNPIFEKEGKQTPKSHSHIQGDTTLKKLLDETQTITDKNIYEQTVKDIQTH
LYTNKYVIPFYQQDIYFLTSKKVQGLTCDPFTRTDFTQVKVSK
>WP_069028310.1 ABC transporter substrate-binding protein [Maize bushy stunt phytoplasma]
MGIRQLLQKYKKYLIISGTFFLLSIISFAIYKIFFQKQPLRNDFIVIIPNYVNGFDPGQK
AHTSNAQGDRLFCCIHSALISTNENGDVLPQVATSWDKVENEDAIIFTLRDDVLFHNGKK
LTAQDVKFSFERAKEKGNDEYAIIKSIETLENDTKVKLKLQALPIFVYELIAKYKILSKE
SLEKDQTHNQLEGLKIGSGPYQLIYEDSSNKIIKLGLFDKYFNKDKIKNSQKEILFKVNS
NYDTSLLQLEEGTVDAILDFPINKITNASKKKNIEVVQNKGAKCSVLFINNNKVKKGKRE
LIAQTLNIEKIIADLNLPVNPLKTFVPQGEIGHNENIQYAYDSNQNEVKNKVSLLSEKDK
EIKLGASFKEIKEVVHKIKEQLQEVGFEVIVNIPESLTFFTNSKNGKYDISFMSNMNEMP
YGHKVLIDYMNPIFEKEGKQTPKSHSHIQGDTTLKKLLDETQTITDKNIYEQTVKDIQTH
LYTNKYVIPFYQQDIYFLTSKKVQGLTCDPFTRTDFTQVKVSE
>AAD48156.1 putative solute-binding lipoprotein [Candidatus Phytoplasma luffae]
MILKQKIILYLAIILFSGLSIWGIVKFKEYKDHLYRKDRMIIAISNSPKSLDFCNSKDTN
SVYTDWTLGLFHSTLLKAPENPQDKPENLLVEEWDLDRENRKIKAKLKDGILFHNGNKMT
TEDVIFTYNRAVEKEHKDFVNNIKSVQKIDELKFEIHLKDLPPFYNFIFYKMFRVLNKAA
IDENESEGLKIGTGLYKLVSVSKDKKDYNFEKFENYHAKNDSEYLDFDKLPPKITLKVDP
SNDNNLLNLEKKNIDLILSFPGKNINDNLRDKESKKKLNIKEDRQTSKVSYMYINQENTK
EAIRKLIVQAIDFEKIKEELKIPNKVANGGLLPPILKGHDKTANYRIYYNKELAKTGVQS
LTGEEKKINILTSENPDLALQLKVKDHLEEAGFEVKINQVPFNDITNKFITTNDYNILFL
GEQHELIYGYKFFEDYFIHSDKDPKNQNFSHIKEEDADKISKLIKDSKEALDDDSFIQKI
KEIEQYLYTKLYIIPTFYVTDYVLTSSRVDKEHLKINTFSGVNPRSLRFISK
>WP_066540569.1 hypothetical protein [Candidatus Phytoplasma oryzae]
MKLIRKKSFWIKISVLLLVIALAIFLYVFLRNRSKEELTKTQFKDTLMVGTTTEIKNGFG
IFGAGENTTNHAQVRNLIHEYLIRPVEIKLKGKYHTDYKPVLITKIPELKDMIKKGPFKD
YFEFDLKQGIKFHNGDELTNDDVVATLEMNSNYKGEHSQFIEKFQKSSDPNQKYKFYIKF
KNSEDLLNSHHLSKIPIINRKIKEQKADLVRSIGLGPFKLTKIDPNTKAVELDIFEEYYQ
NQKRNNNIKKIIIRLIPSLQTLYMNLENGKLDLILENVEQVYLEKIKQNDKLKLLEYDNL
NLTYILLNSDSLSIENRKSIVSKLTPQLKEQILLDLGEDLSHYQVVNSFSDNRLKGALSE
QEFNDIIKNENQIVSNKPNKKIRALFTNLEETKNRFMNKFIEYLENDGFKVEKLQFEKNE
VIGKAKAGEFDIFCLTEYLENTFTHYLLNIYFGRINKSQNTNVVQQDTFENTEAYCNLSF
LDDPEIYNRIDRLKTEKFNKPEYEKVIKEIHSLLIKQYVAIPLFQVNKIRNVTRSNIEDL
DIDIFGEIDWLKIKKK
>WP_012504224.1 peptide ABC transporter substrate-binding protein [Candidatus Phytoplasma mali]
MLLKNYVSKIKNNKFIIIMILLLFLVLGIGAYLFFSSNESSQKDLIIYQKSLIDNSDCYS
KSGNLYDLRMHDIIHESLTKYNYDTKKYEIRGLVDSVEDISENNIIVGKKFILKSNIKFH
NNKTLKPSDILFTFKRGLEKDPNNVILNKLNIDKIASKCDDHNNVIEIYYKDNLDTSNML
LELSRVYILNQEACTKDANNGFTIGLGFFYLAEFKVNEADDVVLKRFNDFYDQSIKNKFS
RIIFKKFADDASAIQEINLTKDYTISLDIKSSNITPGSLNDKVKKMPVHGYSSYILMLNC
HTTPLNVRKLIAQSLDMQKIFVELEVDPEYNFVPNNLIHDPDFIGYEKEPKISLRDPQEN
FKDTQMKVQNLAPTDKKIKFIQSSQLSGVHKRISEKIVIVLKEVGFEVDSQMEDFNLMLK
SCQNPDSQHNIVFLGNNWDNIDPSGDIKAYFYVSEPKSEGFDKIPFFQDTEFESLIKNID
EIDPNISKQERLKKIGEILSQKMPVYPIIGEKSGANQILFNSEIKDIKSYLGLIDLKNVF
I
>WP_153368841.1 hypothetical protein ['Saccharum officinarum' phytoplasma SCGS]
MNLKFNKNLKHKKNILFIIKIVIILIFCLVLIFFGKRFLSKKNDVIENKDTLLIGTSSEI
KNGFGMFGMGANTTNNAQVRNLIHEYLISSSEIKKNNHYYTEYKEKLIEKIPTSAIKHGK
FKDYYEFNLKSGIKFHNGDELTNDDVLETLNLNNSTKGEHSYFIDDFAKPTDNSQKYKFY
IKFKDDKNSLNYHHLSKIPIINKKVMQTDFENFRNIGLGAFKLKKFDPNTKTIELSFFSD
YFRLSNRVSSNIKNIIIHFIPSVQTLYMNLEKGKLDLILENTDQVYLENMTQNKKLKLVE
NDNLNLTYIILNSNTLSIENRKSIVQVLTPKLKTKILEELGENLSYCKVVNYFSDNRLKG
GDISDNDFDHLITNDKSVIAAKPNKKIRALFTNTDETKNRFMNKFLETLSNEEGFKIEKL
QFEKNETIAKAKSGDFDIFCLTEYLENTFPHYLLNVYFGKIYDPNNPNVSPQNSTEINEA
YFNVSCLNEPDIYEKIEYLKKIDFNTLEYENKIKELHEVLTKKYIAIPLFQINKIRNLLR
HNIEGFNVNIFGEIDWLNINKV
>WP_152309898.1 hypothetical protein ['Cynodon dactylon' phytoplasma]
MTLYSNKPKYMKNNLFWKCIFFIFLLALFVLWFRFRDKNNQNQEKKEYLKDILMVGTSTE
IKNGFGMFGMGENTTNNAQVRNLMHEYLVSPLEIQKKGYYFTEYKNKLIEEIPKKPITTG
LWKGYYEFNLIPNIKFHDGKELTNDDIIETLELNRDSQNEHSYFIDKFAKSDDLTKKYLF
YIKFKNNKDLLNYHHLSKIPIISKEVKDKDPQNFRNIGLGSFKLTKFDPNTKTIELEFFS
DYYQLKNNNDVNIKKIIIYFIPSIQTLYMNLEKGELDLILENIEQVYLEKMIKNKQLKLV
ENTNLNLTYIILNSKTLSIENRKSIVQEFTPYLKKEILNDLGEDSSYYQVVNVFSDNRLK
GGNFSDQEFNDIILNDIKIQASKPNSKIRALFTNADETKNRFMNKFIEKLSNEKGFNIEK
IQLEKNETIAKAKSGEFDMFCLTEYLENTFPHYLLNVYFGKIHSSNHTNNSANSEAYLNV
SGLNEPEIYDKIDYLKTIDFNNPDYESKIKELHKVLIEKYIAIPLFQINKIRNLVRNNIE
GFNMNIFGEINWNKIKKE
