# Supplementary material for: Comparison of Current Methods for Signal Peptide Prediction in Phytoplasmas
Source: Front Microbiol. 2021 Mar 25;12:661524. doi: 10.3389/fmicb.2021.661524 (PMC8026896; doi:10.3389/fmicb.2021.661524)
Supplement: Supplementary Material 1 — Sequences used in this study, grouped as fasta files. [file Data_Sheet_13.ZIP › SBP_MalE.fasta]

>WP_011412945.1 extracellular solute-binding protein [Aster yellows witches'-broom phytoplasma]
MVSKDKLKIIHFFTFLFVILASIVLFPKIDSNALRNNHEQELKEMLTKYKDKDSEAWKKF
LAKPIEIVFWHRLDPEKEKEKPKTVLEEIIENFRKDYPNIKVKTEYKPSWSGIVKNINVA
LPANNEPHLIVSYADHLVNYYESGKLVPLDGFKEHTNSKIKLEPCPETNPPTEKKTYFYP
NFEDEAQLPLGDEKEPGKWYSLPFSKSIELMYYNQDYFKHLKETIKKEQKNEIDSDFKSY
FENYESNFEGKLKDGITWEKMENLCKVIKQVDPEKIPISYDSESNLFIVSSEQRGIEYTT
SPTKKDSSSHEVGVRFNNPDAKTMIKDFKKFYDKKYLITRKLSGESYTTHLFMNQKILMD
ISSSNGFEYISKAPFKVGVTSVPYWKKGKQGLDSGKRKVLQQGSNINLFYKKDKDEVLAS
WLFLKYLTSKKTNEKLIKKISQFPTHPCYEKSVKPEKINFENSSKNKDSKNSELNKDIFE
FMKEEREKDKDSSKKGNPIYFFSPTFRKSQISRIVVEKLVIDCFLDKDLDKNIDKLFNEA
QQKAES
>WP_024563398.1 extracellular solute-binding protein [Wheat blue dwarf phytoplasma]
MVSKDKLKIIRFFTCLFVILAFIVLFPKIDSNALRNNHEQELNEMLIKYKDKDSEAWKKF
LAKPIEIVFWHRLDPEKEKGKPKTALEEIIEKFRKDYPNIKVKTEYKPSWSGIVKNINVA
LPANNEPHLIVSYVDHLVNYYESGKLVPLDGFKDHTNLEIQLESCIEKTNLKKEKKTYFY
SSFEDEAQLPLGDEKEPGKWYSLPFSKSIELMYYNQDYFKHLKETIKEQKIEIDSDFKSY
FENYDSNFEGKLKDGITWEQMEKLCKVIKQIDPEKIPISYDSESNLFIVSSEQRGIEYTT
SPTKKDPSSREVGVRFNNPDAKKMIKDFKKFYDNKYLITRKLSGESYTTHLFMNQKILMD
ISSSNGFEYVSKAPFKVGVTSVPYWKKGKQGPESGKRKVLQQGSNINLFYKKDKDEVLAS
WLFLKYLTSKEINEKLIKKLSQFPTRPCYEKSVKPEQTNSESSYKNKDSKNPEINKDIFE
FMKDEREKDKESSKTGNPIYFFSPTFRKSQMSRIVVEKLVIDCFLDKDLDKNIDTLFNEA
QQKADS
>WP_071345374.1 extracellular solute-binding protein [Rice orange leaf phytoplasma]
MVSKDKLKIIHFFTCLFVILALIVLFPKIDSNALRNNHEQELNEMLTKYKDSEAWEKFLE
KPIEIVFWHRLDPEKEKGKPKTALEEIIEKFREKYPKIKVKTEYKPSWSGIVKNINVALP
ANNEPHLIVSYADHLVNYYESGKLVPLDGFKDHTNEKIKLDPCTTDPQTEKTYFYSSFED
EAQLPLGDEKEPGKWYSLPFSKSIELMYYNQDYFKQLKPQIEKQKIEIDSDFKSCFDNYD
NSNFEGKLKDGITWEQMKKLCKVIKQVDSEKIPISYDSESNLFIISSEQRGIEYTTSPTK
KDPSSCEVGVRFNNPDAKKMIKDFKKFYDKKYLITRKLSGESYTTHLFMDQKILMDISSS
NGFEYVSKAPFKVGITSVPYWKKGKQGPESGKRKVLQQGSNINLFYKKDKDEVLASWLFL
KHLTSKETNEKLIQKLSQFPTRPCYDKSAQPEQTNSENPSKNSKNPEINKDIFEFMKRER
KEDEESSQTGNPIYFFSPTFRKSQMSRIVVEKLVIDCFLDKDLDKNIDTLFNEAQQKANS
>WP_011161091.1 extracellular solute-binding protein [Chrysanthemum yellows phytoplasma]
MVSKDKLKIIHFFTCLFVILAFIVLFPKIDSNALRNNHEQELNEMLNKYKDSEAWEKFLE
KPIEIVFWHRLDPEKEKGKPKTALEEIIEEFREKYPKIKVKTEYKPSWSGIVKNINVALP
ANNEPHLIVSYADHLVNYYESGKLVPLDGFKDHTNEKIKLDPCTTDPQTEKTYFYSSFEN
EAQLPLGDEKEPGKWYSLPFSKSIELMYYNQDYFKQLKGKIQKQKIEIDSDFESCFDNYD
NSNFEGKLKDGITWEQMKKLCKVIKQVDSEKIPISYDSESNLFIISSEQRGIEYTTSPTK
KDPSSREVGVRFNNPDAKKMIKDFKKFYDKKYLITRKLSGESYTTHLFMDQKILMDISSS
NGFEYVSKAPFKVGITSVPYWKKGKQGPESGKRKVLQQGSNINLFYKKDKDEVLASWLFL
KHLTSKETNEKLLQKLSQFPTRPCYDKSAQPEQTNSENPSKNSKNPEINKDIFDFMKSER
KEDEESSQTGNPIYFFSPTFRKSQMSRIVVEKLVIDCFLDKDLDKNIDTLFNEAQQKANS
>TKA87749.1 ABC-type sugar transport system maltose-binding protein [Periwinkle leaf yellowing phytoplasma]
MVSKDKLKIIHFFICLFVILAFIVLFPKIDSNALRNNHEQELNEMLTKYKDSEAWEKFLE
KPIEIVFWHRLDPEKEKGKPKTALEEIIEKFREKYPKIKVKTEYKPSWSGIVKNINVALP
ANNEPHLIVSYADHLVNYYESGKLVPLDGFKDHTNEKIKLDPCTTDPQTKKTYFYSSFEN
EAQLPLGDEKEPGKWYSLPFSKSIELMYYNQDYFKQLKGKIEKQKIGIDSDFKSCFDNYD
NSNFEGKLKDGITWEQMKKLCKVIKQVDSEKIPISYDSESNLFIISSEQRGIEYTTSPTK
KDPSSREVGVRFNNPDAKKMIKDFKKFYDKKYLITRKLSGESYTTHLFMDQKILIDISSS
NGFEYVSKAPFKVGITSVPYWKKGKQGPESGKRKVLQQGSNINLFYKKDKDEVLASWLFL
KHLTSKETNEKLIQKLSQFPTRPCYDKSVQPEQTNSKNPSKNSENPEINKDIFDFMKRER
KEDEESSQTGNPIYFFSPTFRKSQMSRIVVEKLVIDCFLDKDLDKNIDTLFNEAQQKADS
>WP_130427995.1 extracellular solute-binding protein ['Catharanthus roseus' aster yellows phytoplasma]
MVSKDKSKIIHFFTCLFVILAFIVLFPKIDSNALRNNHEQELNEMLTKYKDSEAWEKFLE
KPIEIVFWHRLDPEKEKGKPKTALEEIIEEFRKKYPKIKVKTEYKPSWSGIVKNINVALP
ANNEPHLIVSYADHLVNYYESGKLVPLDGFKDHTNEKIKLDPCTTDPQTEKTYFYSSFEN
EAQLPLGNEKEPGKWYSLPFSKSIELMYYNQDYFKQLKGKIQKQKIGIDSDFESCFDNYD
NSNFEGKLKDGITWEQMEKLCKVIKQVDSEKIPISYDSESNLFIISSEQRGIEYTTSPIK
KDPSSREVGVRFNNPDAKKMIKDFKKFYDKKYLITRKLSGESYTTHLFMDQKILMDISSS
NGFEYVSKAPFKVGITSVPYWKKGKQGPESGKRKVLQQGSNINLFYKKDKDEVLASWLFL
KHLTSKETNEKLIQKLSQFPTRPCYDKSIQPEQTNSENPSKNSKNPEINKDIFDFMKRER
KEDEESSQTGNPIYFFSPTFRKSQMSRIVVEKLVIDCFLDKDLDKNIDTLFNEAQQKANS
>WP_042067579.1 extracellular solute-binding protein ['Chrysanthemum coronarium' phytoplasma]
MVSKDKLKIIHFFICLFVILAFIVLFPKIDSNALRNNHEQELNEMLTKYKDSEAWEKFLE
KTIEIVFWHRLDPEKEKGKPKTALEEIIEKFREKYPKIKVKTEYKPSWSGIVKNINVALP
ANNEPHLIVSYADHLVNYYESGKLVPLDGFKDHTNEKIKLDPCTTDPQTKKTYFYSSFEN
EAQLPLGDEKEPGKWYSLPFSKSIELMYYNQDYFKQLKGKIEKQKIGIDSDFKSCFDNYD
NSNFEGKLKDGITWEQMKKLCKVIKQVDSEKIPISYDSESNLFIISSEQRGIEYTTSPTK
KDPSSREVGVRFNNPDAKKMIKDFKKFYDKKYLITRKLSGESYTTHLFMDQKILIDISSS
NGFEYVSKAPFKVGITSVPYWKKGKQGPESGKRKVLQQGSNINLFYKKDKDEVLASWLFL
KHLTSKETNEKLIQKLSQFPTRPCYDKSVQPEQTNSENPSKNSENPEINKDIFDFMKRER
KEDEESSQTGNPIYFFSPTFRKSQMSRIVVEKLVIDCFLDKDLDKNIDTLFNEAQQKADS
>WP_069028423.1 extracellular solute-binding protein [Maize bushy stunt phytoplasma]
MVSKDKSKIIHFFTCLFVILAFIVLFPKIDSNALRNNHEQELNEMLTKYKDSEAWEKFLE
KPIEIVFWHRLDPEKEKGKPKNALEEIIEEFREKYPKIKVKTEYKPSWSGIVKNINVALP
ANNEPHLIVSYADHLVNYYESGKLVPLDGFKDHTNEKIKLDPCTTDPQTEKTYFYSSFEN
EAQLPLGNEKEPGKWYSLPFSKSIELMYYNQDYFKQLKGKIQKQKIGIDSDFESCFDNYD
NSNFEGKLKDGITWEQMKKLCKVIKQVDSEKIPISYDSESNLFIISSEQRGIEYTTSPIK
KDPSSREVGVRFNNPDAKKMIKDFKKFYDKKYLITRKLSGESYTTHLFMDQKILMDISSS
NGFEYVSKAPFKVGITSVPYWKKGKQGPESGKRKVLQQGSNINLFYKKDKDEVLASWLFL
KHLTSKETNEKLIQKLSQFPTRPCYDKSAQPEQTNSENPSKNSKNPEINKDIFDFMKRER
KEDEESSQTGNPIYFFSPTFRKSQMSRIVVEKLVIDCFLDKDLDKNIDTLFNEAQQKANS
>WP_012358652.1 extracellular solute-binding protein [Candidatus Phytoplasma australiense]
MVSKDKLKIIAFFLFSFLVLTIIILFPKTSAKELRKKNYTTLKAKLEEYKDGNNWKKFKD
KKIEIIFWHNLGKEGNNQEILQQIISKFQEKYQNITVKEEFKGNWGTLTKNINVALPANN
EPHLIVSYPDFLVNYYESGKLVPLNDFIFHKNEEIKLEKEEKENTFFYPIYEEESQIALG
EEEKKWYSLPFTKNVELMFYNQTYLKNLLKRISKEDFGKIKKCFKDKQPETGELKDGITW
EELKTLSEIIKKHNPQKIPISYESESNLFIVSSEQKNIEYTNPKTTNDQLGVGFNNQDAQ
KMIRDLKEQFYDEKKYLITRKLSGENHTLNLFAKQDILMNINSSNGLDYVNKVGFEVGVT
SCPYWEKGKRKTLQQGANINLFYKKDKDEVIASWLFLKHLTSQKANEILFLQESSQFPTR
PGYVNSKGFQDKIDDYKKFSEKQYDKLSTEERKELLKAKLLVFLNNEREQDEKDKIYFFS
PVFQKSYIARIVVNQLLVDCFLLKENDQEKIAQLFEIAQKKALA
>WP_015637596.1 extracellular solute-binding protein [Candidatus Phytoplasma australiense]
MVSKDKLKIIAFFLFSFLVLTIIILFPKTSAKELRKKNYTTLKAKLEEYKDENNWKKFKD
KKIEIIFWHNLGKEGNNQEILQQIISKFQEKYQNITVKEEFKGNWGTLTKNINVALPANN
EPHLIVSYPDFLVNYYESGKLVPLNDFIFHKNEEIKLEKEEKENTFFYPIYEEESQIALG
EEEKKWYSLPFTKNVELMFYNQTYLKNLLKRISKEDFSKEDFGKIKKCFKDKQPETGELK
DGITWEELKTLSEIIKKHNPQKIPISYESESNLFIISSEQKNIEYTNPKTTNDQLGVGFN
NQDAQKMIRDLKEQFYDEKKYLITRKLSGENHTLNLFAKQDILMNINSSNGLDYVNKVGF
EVGVTSCPYWEKGKRKTLQQGANINLFYKKDKDEVIASWLFLKHLTSQKANEILFLQESS
QFPTRPGYVNSKGFQDKIDDYKKFSEKQYDKLSTEERKELLKAKLLVFLNNEREQDEKDK
IYFFSPVFQKSYIARIVVNQLLVDCFLLKENDQEKIAQLFEIAQKKALA
>WP_122225450.1 extracellular solute-binding protein [Candidatus Phytoplasma solani]
MVLKGKLKIIFFFVFCFLCLSLIILFPGTSADDLRKKHDDDLKQTLSKYKDDGGEEWKKF
KDKPITISFWHNLEGTHLKDLQDFLKEFKEEYKNITVKTEFKGGWGQLIKNINVALPGNT
EPHLIFSYPDYLINFYESGKLVPLNGFINHQNKEIQLEKSSDELSSNYFYPVFEDESQIK
LGQEDKKWYSLPFFKTIELMFYNQTYFKKLQEKVKNNSDLKEKVAACFDQNEEGKLKNDI
TWEDLENLCSVIKSMDKNKIPIAYESESNLFIVASEQKGIPYAVDRNSDASNYGVKFNNL
ASQNMVKAFKERFYDQKYLTTKQLSGEIYPLTRFINQDFLMNISSSKAFEYLNKVDFEIG
VTSCPYWKDGSKKALQQGANINLFYKQDKDEVLASWLLLKHLTSDKINKKLFDKKGSFPT
RPSYVKNYLDTNKSKIASLKEDIKKSQENLNKPENDATQKRIINHKLLKEKLLLFILEEK
QKEKKEQKSIYFFSPVFQKSYIARLVVEDLLIDCFLLPPNEKIDAKIQTLFNAAQKKALS
>WP_161554980.1 extracellular solute-binding protein [Candidatus Phytoplasma ziziphi]
MVSRDKIKNFLFLFGYFLLLFNIAFIFNIIAIRKKNNLKEEPFQLTIDEFKDAKEYFKNS
KKKVKITFWHNLYAEERKVLNKIIQDFEKDYPGIEVLEDNKGNWGQIFKHVSNALTVDKQ
PNLVVSYPDHVGFYHKSNKVLPLDAFIDKDEDFKNNKQNDFLPYYFAPIQIEDKIKHYYY
LPFLKTTEIMFYNKDLLKSIHDKIPELINDKGEIAKDSLSWVQMDEISKILKDSNKKDFI
PIVVDSESNLFIISTQQKGINYPLTKEQTQDFLHNSEVQELLQEFKTRYDNKHLTLGKLT
GEEDKVPELLINNNIAFYITSTRRLDNLCIDNAFIPKLGYTNVPTVNSESNKNILQGSNV
NLFYSKNKDEMLASWFFLKHLTSEDVYKDFLKENKFFNITRDNKKTENINIETIQKEQTE
KNKEETEELKSLRKNFFKEFIVKNAEKSENNFFTTSIFENSDFFRNIISDLFIEVLTIDK
DTNDKDVRIKELLTEAINRILTN
>WP_017192169.1 extracellular solute-binding protein [Milkweed yellows phytoplasma]
MASKDNFKKNSLFIGLFFLSIFILIYIAHLFASPKDKKFYQKEYDDLKTLVEKQFKKADQ
QQKYFNDPDKKIEIVFWHNLYPEEKEVLDKVIKQFEKTYRSIKIKEVNKSNWGNIAKSVA
NALPVNKQPNLVFSYPDHVEFYSKSHKVVPLDIFMQGDDANIKGQFYTTYLKKNTLEHGY
DGGEHYYSFPFSKTTETLFYNKDMFKDCRNVLNRDLPDVVIDENGVISPKDESKGLTWEQ
LEIIAEKMKELKKNVNGFIPIVLGSEANLLNTAFQQSGIKFPTTQKEAEEFLRGEKVQEV
IKYFKEKFYNTGYMTTSKMNGEQKALDMFCQKKSSIFIDSTRMVHKVQESDLKNVGLSKV
PLLTLMKEECKYKNVMQGANINMFYSSEKDEMLASWLFLKTLTSQENLIDLLNATGGLNI
TSPDIFNKVDNKINDPSKSSPITIEPNTLHFASLQYAYNNQKTDDKQEEKMFFETPIFSN
SNFLRTVLSELFTYVLAIDQSITKDALKNEIKSLCAQAATRIETN
>WP_153368563.1 extracellular solute-binding protein ['Saccharum officinarum' phytoplasma SCGS]
MVLKVNLKDILIVICFFVIIIFVIIIDNLLRPKLNLQKIQKDYSKLEQIIKKDFKNNFFQ
QKYFENKKVKIVFWHNLYPHEQTLMNEIINEFQIKFPNIEVLNFSKGNWHQISKSIANSL
PVNKQPHLSFSYPDHVQFYSKSNKIVPLSIFIENDEEFKNNEKNEFFPIFLPKISLSNNL
NDENYFFFPFLKTTEIMFYNSKIIKEIKDKDFQQSPELKKILDQKINKDGIIVQSLEWED
LRILCSVIKNNKKEEKDFIPIIVESESNFFIIDNEQRQKNPLPSNKQEAKYFFNNPEEVK
EKIIYFKENFVDKGLLTTTKLSGEGSLEEFFIEQKSCFFISSSRRCSTVFSNHFNTEITN
FPIYCSNNNSKSNSCDKKLLLQGANINLFYSENKDEMLASWVFLKYLTSKEIFIKIIRNS
PGIVFSRKDVKQHFLQEKNKNDKSIQDITSELENNNKNLSKKENLKKRALLLHYKFINFA
LTLKDNNKQDSFFSTPSYEESSLFRKIITELFVDVLSLDNSKKEYNLKNEINILFNETIE
RISSNISA
>WP_017193571.1 extracellular solute-binding protein [Vaccinium witches'-broom phytoplasma]
MASKDNFKKNSLFIGLFFLSIFILIYIAHLFASPKDKKFYQKEYDDLKTLVEKQFKKADQ
QQKYFNDPDKKIEIVFWHNLYPEEKEVLDKVIKQFEKTYRSIKIKEVNKSNWGNIAKSVA
NALPVNKQPNLVFSYPDHVEFYSKSHKVVPLDIFMQGDDANIKGQFYTTYLKKNTLEHGY
DGGEHYYSFPFSKTTETLFYNKDMFKDCRNVLNRDLPDLVIDENGVISPKDESKGLTWEQ
LEIIAEKMKELKKNVNGFIPIVLGSEANLLNTAFQQSGIKFPTTQKEAEEFLRGEKVQEV
IKYFKEKFYNTGYMTTSKMNGEQKALDMFCQKKSSIFIDSTRMVHKVQESDLKNVGLSKV
PLLTLIKEECKYKNVMQGANINMFYSSEKDEMLASWLFLKTLTSRENLIDLLNATGGLNI
TRTDIFNQVDNKINDPSKSSPITIEPNTLHFASLQYAYNNQKTDDKQEDKMFFETPIFSN
SNFLRTVLSELFTYVLAIDQSITKDALKNEIKSLCAQAATRIETN
>WP_054598466.1 extracellular solute-binding protein ['Echinacea purpurea' witches'-broom phytoplasma]
MVLKVNLKSKILNIGNVSKIFIYFGTIIVFIIISNSLRTSQDNEFFIKKYDNLRNLVSKK
FQNHNSQINYFKHLKKPVEIIFWHTLYPRELEIVKETIREFEKHNPNIKVKDVNKVNWEQ
ICKSVANSLPVNKQPNIAFSYDDHIEFYSKSFKVVPLDIFMDYDEDFGKTSESNNKYNFF
PGYAKKLKLPNVYDGQDHHYSLPFVKSTEVMFYDSDLFKQYRDDLNKVFYEKHKSDFKDS
CQEIIDSNGRFDFKALINNKDYLIWPYLETLCAKIVSLKQDPTFIPITSESLANLIIISN
EQKGISYPKDEHSIKSFLLDENVKKNMQYFKENFYNKGFLTSSKLIGISNKEMFMQRKTG
MFITSTRRSDLLHNQMSDFNIEMTPFPCMSYTDDYKNIIQGPNVNLFYSEDNDKMLASWL
FLKYLMSKDVYVDMLLGKGGFIITREDVLNTLNALKLDSDPSKNFVDDQIQKLEKILLSI
PSHSDLNNELNAKIIQDKKNGRRDLYKYKSVKFAQEHTYDNNKKNTYFTTPIFSNVVFFR
SILNDLFTEILALDNRTINLKEKINFLFMEAYKRIVHD
>WP_004995099.1 carbohydrate ABC transporter substrate-binding protein [Peanut witches'-broom phytoplasma]
MVLKVNLKSKILNIGNVSKIFIYFGTIIVFIIISNSLRTSQDNEFFIKKYDNLRNLVSKK
FQNHNSQINYFKHLKKPVEIIFWHTLYPRELEIVKETIREFEKHNPNIKVKDVNKVNWEQ
ICKSVANSLPVNKQPNIAFSYDDHIEFYSKSFKVVPLDIFMDYDEDFGKTSESNNKYNFF
PGYAKKLKLPNVYDGQDHHYSLPFVKSTEVMFYDSDLFKQYRDDLNKVFYEKHKSDFKDS
CQEIIDSNGRFDFKALINNKDYLIWPYLETLCAKIVSLKQDPTFIPITSESLANLIIISN
EQKGISYPKDEHSIKSFLLDENVKKNMQYFKENFYNKGFLTSSKLIGISNKEMFMQRKTG
MFITSTRRSDLLHNQMSDFNIEMTPFPCMSYTDDYKNIIQGPNVNLFYSEDNDKMLASWL
FLKYLMSKDVYVDMLLGKGVFIITREDVLNTLNALKLDSDPSKNFVDDRIQKLEKILLSI
PSHSDLNNELNAKIIQDKKNGRRDLYKYKSVKFAQEHTYDNNKKNTYFTTPIFSNVVFFR
SILNDLFTEILALDNRTINLKEKINFLFMEAYKRIVHD
>WP_050337327.1 extracellular solute-binding protein [Candidatus Phytoplasma phoenicium]
MVLKDKWTNIPKKFIKDIFFVILLFFILFIFILIINTTKTPNKPEDFQPTYQKVSEWFKK
YNTEEQQQEYFRNSKMKKVEIVFWHNLFPEEIKVMQKIVKEFEEKYTQIKVRINHKGGWE
EITRSVTNALPINKQPHLVVSYPDHIEIYSKSNKVVPLNEFITQDKAKNNEQIQKQIFPD
FLQQDSNKNNYLPFLKTTEVMFYNKDLFQKIRGLKNQKEEVLIDQYGEIKKSNIEWSDME
IICEALKKTISNPDFIPIIYESESNVINYNYRYEYNDENEKNFPTTKEEATKLLKNYQPL
LRTIRYFKKLYDKQYLTTSKLNKKNKNAKDLFYKGKYGIFISSTRRTNNFFDLNFELGFH
QIPIMNKEKKDQNKVKGTNLAQGSNINLFYSPKEDEMIASWMFLKYLVSMQTYEKLFNEK
SGLCIVRKDLIDKLQKQYDDKKKLLPKNTKKQGKEFVKLEFLKFALELAKPEENRQNRKF
FITPFFEDVYIFRDLLKDLFVKILSLELQGREMEKQIDKIFQEAYERFTTI
>WP_041186061.1 hypothetical protein [Candidatus Phytoplasma mali]
MASKVNFFLKKKLKNNIVIIIYLLIIFLFVILSMCLNSFNSNKTETEVQEFQKNIKKKLE
SFNPEEKDIKIIFWNSVSNSENQMLNEIIESFNKQHPKIKVISVNKSNWPELYKSVSGVL
PTDNYPNLVFCYPDYLFSYYYSGKLLPFDEFIKYSRQKEKEEKKEENKITEFNLYQFNEN
EEKKVNINETIKKDIYSSYWEEGIIKLDKKNEQIFSLPVFKTEELLFYNKTYFIEHKNTF
RDEFEKNFKEKNKETKDFTTYWEKYEKYFEKSDTLPTASFTWEQIEILCKTIKDIEEKKN
KKVIPFFVQSIENMFYDSAQSLNISSQNNGFFDNSRVKTEILKYFKEKFYDKQYLTSEDL
SGLKDNISIFKNKEIYMMINSSRRLENYRAIVDSGAFDLGIAPIPSFPQNDQNTTDDLKT
LQQGPSICFFYKKNIDEILASWYFIKYLFSEKVSNILLKAGKFSPIKQYVTEHLTTEEEK
FKKKEKKPDLQYYLLKLMDSTNKNKFYTKVFEKSNILREVIGHLFIDCLVINFKNNDEYE
EEINKKINFYKNYYNS
>WP_152309935.1 extracellular solute-binding protein ['Cynodon dactylon' phytoplasma]
MVLKVSLKDFLIVTVFFLTIVFFIIIDNYLRPKLNVKKIQKDYLDLEKIIKSEFKNEQLQ
KNYFKNKKVKIIFWHNLYPREQIFMNKAIKEFQVKFPNIEVVNLSKGNWSQISKSISNSL
PINKQPHLSFSYPDHVQFYSKSNKIIPLNIFMENDEDFFNNEKDQFFSSFLPEISLNENK
DNKNFFFFPFAKTTEVMFYNNKIIKKIKNNEIQDSDLKKILDEKINPEGIIISPLEWEDL
RIICSAIKKDKEKEKDFIPIIIESESNFFIIDNEQRNQIPLPSDKKEAQNFFNNPQIKDK
IIYFKEKFIDKGLLTTTKLSGEGNLQEFFKEQKSCFFISSSRRCSTLINNNFNPEITSFP
AYCSDNTSSEKYCNNKFLLQGANINLFYSDNKDEMLASWLFLKYLTSKELCIKMIQEKMG
IVFSRKDVKQHFLKEKAQNEQNIQKIKQDLKDNKFSEKEKLEKNNTLLHYKFMNFILTLK
ENLEYQKIFFSTPSYDKSSFFRQILSESFIEILSINNSKKSYDLKKEIDILLKETIQRIS
SE
>WP_017193124.1 extracellular solute-binding protein [Italian clover phyllody phytoplasma]
MASKDNFKKNSLFIGLFFLSIFILIYIANLFASPKDKKFYQKEYDDLKALVENNFKNADQ
QQKYFDDPDKKVEIVFWHNLYPEEKEVLDKFIKQFEKKYRSIKIKEVNKSNWGNIAKSVA
NALPVNKQPNLVFSYPDHVEFYSKSHKVVPLDIFMQGDDKNIEGQFYKTYLKKNILEHGY
DGGEHYYIFPFSKTTETLFYNKDMFKECRNDLNHALQDAVINEDGVIYTKDQSKGLTWEQ
LEIIAEKMKELKKNINGFIPIALGSEANLLNTAFQQSGIKFPKTQKEAEEFLRGEKVQQV
IKYFKEKFYNTGYMTTSKMNGEQKVLDMFCQKKSIIFIDSTRMVHKVQESDLKNVGLSKI
PLLTLINEHKYKNVMQGANVNMFYSSEKDEMLASWLFLKTLTSQENLIDLLNAKGGLNIT
RPDIFNKVEDKINCPSKPSPITMEPNTLHFASLQYAYNNQKTDDEKEDKMFFETPIFPNS
SFLRTVLTELFTYVLAIDQNITEDALEKEIKSLCAQAATRIETN
>TVY12450.1 Sugar transport system substrate-binding protein, periplasmic component [Candidatus Phytoplasma pini]
MVLKDNIKNFFLLVLFFLVLILFIIITNAFKDSESVSTFKNKYDVLEKFVKQNLPNSKQY
FSNPAKKTKIVFWHNFYPNEEKILKDIIQEFEKEYPGIEVISIHKGYWSQLIKSVSNALP
VNKQPNLVLSYPDHIHFFSSSHKIVPLDIFIYAEKDEQYYDQTFYDDFRQKMELKQEYDK
KAHYYYLPLLKTTEVMFYDRNVFKKIHNDFKELITDEGKIKPQQLTWDDIKKISEKIKKE
NFIPILVDSESNLFIASYMQKNEEEDKNLKYPKDKNEVKGFLENKTVHEIPIYFKELYNK
GYLTTSQLSTISDNKDLFYNERIAMFITSSRRVNSFYNNSGNIEITQTPTFNSKNTKCIS
QGSNINLFYSDKQDEMLASWLFLKKLTSSETYEYFFKQKGGISIVKPKVLKELEEKIFPK
HSVVEKIKKLETTINEIKPQNQKVELSTELLQYKYIQFLYNHHDKHKFFENISFENSGVL
RICLKYLFNKVLSIDTNNENDVSKETEYLFKKFSEIIINN
>WP_066540210.1 extracellular solute-binding protein [Candidatus Phytoplasma oryzae]
MVLKVNFKDIFLVIIIFFIILFLILIDNKIKPKTNQQKIVNDYLELEKTMKKNFYNDDLQ
KQYFKNKKVKIVFWHNLYPQEQILMDKIIKKFKEKFHIEILHFSKGNWGQIYKSISNSLP
VNQQPHLSLSYPDHVQSYAKSRKIVPLSLFMANDEDFKNNSQDKFFPSFLSSVSLDENTN
HKDFFFFPFLKTTEVMFYNSNILKEIQEKEIKDIELKKIIDDKINKEGIIQKPLFWEELQ
KIALAIKQKKTQDQSFIPIIIESESNFFIIDSEQNKNSLPSNKKEAEDFLRQNIIKERMM
YFKEEFIDKNLLTTTKLSGEGNLQDFFKEQKSCFFISSTRRSSSLINNNFYPEITSFPTS
CISDNNKNVFCERNYLLQGSNINLFYSSDQDEMLASWLFLKHLTSKETYTKIIQEGTGVI
FSRKDVKEDFEKIKLQNQQHEKQIKQELEKFNNNLSDEEKLNKKKKIFYYKFINFILEFK
DDIQNKDQTFFAPSFYEGSAFFRNILTELFINILALENNTKQYNLKKEVDLLFQEAIQRI
TIY
