# Supplementary material for: Comparison of Current Methods for Signal Peptide Prediction in Phytoplasmas
Source: Front Microbiol. 2021 Mar 25;12:661524. doi: 10.3389/fmicb.2021.661524 (PMC8026896; doi:10.3389/fmicb.2021.661524)
Supplement: Supplementary Material 1 — Sequences used in this study, grouped as fasta files. [file Data_Sheet_13.ZIP › SBP_NlpA.fasta]

>WP_011412867.1 ABC transporter substrate-binding protein [Aster yellows witches'-broom phytoplasma]
MFKLSFLSSKTKKNLIFALLTISLLCNLLLGYFLWYNKKTLADNSYNQKTHKLKVATALP
TIKDFLEAYAKDRLKEYNIDLDVQYLSLGFKQTNELLLNKQVDAKLDAHVHHLNVFNKEQ
SNITDKDKLTFSQVVYLAKFGLFAKPNTFNNLESIQKTTHPSNLKILMPQDNFQRSLALC
LLQELKIIEEKNPGRTLINEEQFNLKTTDFKSTDLYPYIEYTTETDLNKITSRFLAHNDF
DLCLNYPTVMGLGINKFISLGIIQKPNKLDDILYSYAISLVTTNNNENDWKIKILKDILK
EEEAIAYMEANPFATNFYMIPRQEVKQISKNIKYKYLGKTGSASSSSN
>WP_024563343.1 ABC transporter substrate-binding protein [Wheat blue dwarf phytoplasma]
MFKLSSLSSETKKNLLFALLTISFLFNLLLGYFFWDTKKSLANNPSNQQTHKLKVATALP
TIKDFLEGYAKDRLKEYNIDLDVQYLSLGFKQTNELLLNKQVDAKLDAHVHDLNIFNKEQ
SNIPDQDKLTFSQVVYLAKFGLFAKPNTFNNLEIIQKTNHPSKLKILIPQDNFQRSLALR
VLQELKIIEEIKPGRTLNIEEQFNLKTTDFKSTDLYPDIEYTTEPELNKITSRFLAPNDF
DLCLNYPTVMGLGINKFISLGIMQKPTQLDDILYSYTISLVTTNNNENDWKIKILKDILK
EEEAIEYMESNPFATNFYMIPRQEVKQISKNIKDKYLGKTGAAPASN
>WP_130427888.1 ABC transporter substrate-binding protein ['Catharanthus roseus' aster yellows phytoplasma]
MFKLSSLSSKTKKNLLFALLTISLLCNLLLGYFLWDAKKSLAHTPSNQKNHKLTVATALP
TIKYFLEEYAKDRLKEYNIDLDVQYISSGFKQTNELLLNKKVDAKLDAHVHDLNIFNKEN
PNIPDQDKLTFSQVVYLAKFGLFAKPNTFNNLEGIQKNNHPNNLKILMPQDNFQRSLALR
VLQELKIIEEINPKRTLSTEEQFNLKTTDFKSTNLYPDIEYTTESNLMTITSRFLAPNDF
DLCLNYPTLMGLGINNFISLGIMQKPTNLDDIIYSYTISLVTTNNNKNNWKIKILQDILK
EEEAIEYMEKSQFATNFYMIPRQEVKQISKNIKDKYLGKTGAAPASN
>BAD04218.1 ABC-type uncharacterized transport system, periplasmic component [Onion yellows phytoplasma OY-M]
MFKLSSLSSKTKKNLLFALLTISLLCNLLLGYFLWDAKKSLAHTPSNQKNHKLTVATALP
TIKYFLEEYAKDRLKEYNIDLDVQYISSRFKQTNELLLNKKVDAKLDAHVHDLNIFNKEN
PNIPDQDKLTFSQVVYLAKFGLFAKPNTFNNLEGIKKNNHPNNLKILMPQDNFQRSLALR
VLQELKIIEEINPERTLSTEEQFNLKTTDFKPTNLYPDIEYTTESDLMTITSRFLAPNDF
DLCLNYPTLMGLGINNFISLGIMQKPTNLDDIIYSYTISLVTTNNNKNNWKIKILQDILK
EEEAIAYMKKSQFATNFYMIPRQEVKQISKNIKDKYLGKTGAAPASN
>PWV43728.1 ABC transporter substrate-binding protein ['Brassica napus' phytoplasma]
MFKLSSLSSKTKKNLLFALLTISLLCNLLLGYFLWDAKKSLAHTPSNQKNHKLTVATALP
TIKYFLEEYAKDRLKEYNIDLDVQYISSRFKQTNELLLNKKVDAKLDAHVHDLNIFNKEN
PNIPDQDKLTFSQVVYLAKFGLFAKPNTFNNLEGITKNNHPNNLKILMPQDNFQRSLALR
VLQELKIIEEINPERTLSTEEQFNLKTTDFKPTNLYPDIEYTTESDLMTITSRFLAPNDF
DLCLNYPTLMGLGINNFISLGIMQKPTNLDDIIYSYTISLVTTNNNKNNWKIKILQDILK
EEEAIAYMKKSQFATNFYMIPREEVKEISKNIKDKYLGKTGAAPASN
>WP_071345446.1 ABC transporter substrate-binding protein [Rice orange leaf phytoplasma]
MFKLSSLSSKTKKNLLFALLTISLLCNLLLGYFLWDAKKSLAHTPSNQKNHKLTVATALP
TIKYFLEEYAKDRLKEYNIDLDVQYISSGFKQTNELLLNKKVDAKLDAHVHDLNIFNKEN
PNIPDQDKLTFSQAVYLAKFGLFAKPNTFSNLKGIQKNNHPNNLKILMPQDNFQRSLALR
VLQELKIIEEINPERTLSTEEQFNLKTTDFKPTNLYPDIEYTTESNLMTITSRFLAPNDF
DLCLNYPTLMGLGINNFISLGIMQKPTNLDDIIYSYTISLVTTNNNKNNWKIKILQDILK
EAEAIAYMEKSQFATNFYMIPTQEVKQISKNIKDKYLGKTGAAPASN
>WP_069028361.1 ABC transporter substrate-binding protein [Maize bushy stunt phytoplasma]
MFKLYSLSSKTKKNLLFALLTISLLCNLLLGYFLWDAKKSLAHTPSNQKNHKLTVATALP
TIKYFLEEYAKDRLKEYNIDLDVQYISSGFKQTNELLLNKKVDAKLDAHVHDLNIFNKEN
PNIPDQDKLTFSQVVYLAKFGLFAKPNTFNNLEGIQKNNHPNNLKILMPQDNFQRSLALR
VLQELKIIEKINPERTLSIEEQFNLKTTDFKPTNLYPDIEYTTESNLMTITSRFLAPNDF
DLCLNYPTLMGLGINNFISLGIMQKPTNLDDIIYSYTISLVTTNNNKNNWKIKILQDILK
EAEAIEYMEKSQFATNFYMIPRQEVKQISKNIKDKYLGKTGAAPASN
>WP_042067951.1 ABC transporter substrate-binding protein ['Chrysanthemum coronarium' phytoplasma]
MFKLSSLSSKTKKNLLFALLTISFLCNLLLGYFLWDAKKSLAHTPSNQKNHKLTVATALP
TIKYFLEEYAKDRLKEYNIDLDVQYISSRFKQTNELLLNKKVDAKLDAHVHDLNIFNKEN
PNIPDQDKLTFSQVVYLAKFGLFAKPNTFNNLEGIKRNNHPNNLKILMPQDNFQRSLALR
VLQELKIIEEINPERTLSTEEQFNLKTTDFKPTNLYPDIEYTTESNLMTITSRFLAPNDF
DLCLNYPTLMGLGTNNFISLGIMQKPTNLDDIIYSYTISLVTTNNNKNNWKIKILQDILK
EAEAIAYMEKSQFATNFYMIPRQEVKQISKNIKDKYLGKTGAAPASN
>WP_023161514.1 ABC methionine transporter substrate-binding protein [Candidatus Phytoplasma solani]
MLIFSKTKKNLLLILFIISIFVNLILSYFCYQFKTQTPVNNDSFPSKIKIATALPTVQSF
LEGSVKNYLKEYHNIDLEVNYLPLKFEKTDELLANKEVDAKFDAHVHHLNIANKRLNDKL
TFVQAGYLAKFGLFAKQDSNLGSLGKLKQFKIDKPTQKIKIFMSDDNFQRSLSLYLLQQL
GIIKQKEEITIPPEKFFELKPDFFKNTPDYPEIKYETVVDLASIKPSFESEKEPCLCLQY
PTLMGNISNLPFGIVGMLAKPASLDDPIYSYTISLVSRKDNENSKIIQILQKVLKQETII
KEAQTGLFKDNYYMIPSQEIDNLSQEIKVKYLGKTHSESRST
>WP_012358964.1 D-methionine transport system substrate-binding protein [Candidatus Phytoplasma australiense]
MFSFKSFLLKIQKNLLLILLIGSFLVNCVLGYFYFKKQENQVSSFPKIKVATALPTVQNL
LEGYVKAHLKQYNIDLEVVYLPNKYLQTDELLANGEVDAKLDAHVHHLNTFNNSHKPQED
NKLTFIQPVYLAKFSLFAKQKGNIKTVEDLKNLKNDRKKLKILMIKDNFQQTLSLLLLEQ
LGIIKKKTQIPSDDIFALKRGDFKSCDGFPEIEYETAELLQLKNKFQNDNYDLCLQYPTI
MGASNDFLSIGSITPPKELNNTIYSYTISLVARKNNEDSLKIKILQEFLKQEEIIKQAQK
KPNGPFTNLENYYMIPKKDIDPLSVIIKNNYLGKTFSQETL
>WP_153369095.1 hypothetical protein ['Saccharum officinarum' phytoplasma SCGS]
MFFQKNKKIIIILSIFTLLFAIVFYFVNPFKEKNNKKDKTIKIATALESTRDFLEGDFKN
EFKNKNIDLKVFFLHDQFAKTNELLLKDEVSAILDSHLPFAVNKDKSKNKLDGQKLFVVR
PFYLPKIGLYSCPTRNTTKKIKNVNDIKQIGLNSLQNQAPIVFKILLSEDIEQESFFLLF
LEKIGLIQIKDNIDKKKIKLFDKTHFTIPSYIKIITEPNLIPLYNKFMNEDDIHFFINYP
GILGKNRFNLNVIESLPVPSDLNDPIYDYTISLITKKDNIISEKFKIFMDTLSQPKWIDM
LNKKYNGYLHMIPMDQVEHISLNVNERFKY
>WP_138108010.1 hypothetical protein [Texas Phoenix palm phytoplasma]
MNKKKLILSIFLSVFFVFLFFLIIWFCFLSSDNSNNNKNKILKIATALPTVKDFLEGPVR
EELKKENIDLEISFLPHQYKQTNELLNNDSVIAKLDSHLPYTFVLNQNNSQEKSTEEKSS
VAQSFYWANLGLFNTKNNPNKIKTWEDLQKKLDSKEKIKILFCKEVPQQALALRFLEKLS
LIQRKPQFNDQKLNLSQKINLKEEYFIISSNIELHKANSLTEIFNKFKDVSSDYDLFINY
PAVVGINTLKKDVNYISKLELDENQTNLYVYTISLITKFKNLDSELINSLKKVLKKPELI
NQYQNKYSNFLSMISSDKNDLITEKINEYFEVIDNK
>RAM57960.1 hypothetical protein DH96_00105 [Candidatus Phytoplasma oryzae]
MFFLNKFSKKSRLILCSILFLIIFLIVIGIIIKIRNHKNDNNMKKIKIATALETTRAFLE
DNLKPELKKDNIDLEVIYKGNSYRETNQLLQNDKDVIAILDSHLVFAKNTLQKSNNSMSE
DVMIAQPFYLSKIGFYTLDARILQIQNQIQSQIKINNITDLQNAIINLLTQNQPNQVINK
IKILVCSDPIQKVLSFLFLQQMGLIHLKQGLQADNVILNPNDFKIPNHIEIVEEISLKEL
HNKFQNDNSIHFFINYPGVLGTKKQLFKLFTSLIIPSDIKNPIYDYTISLIVKTKDINSE
KVKILKEALRKQHLIDYMNKRNSLYLEMIPVEKMDQISERINQKYNS
>WP_066539751.1 hypothetical protein [Candidatus Phytoplasma oryzae]
MFFLNKFSKKSRLILCSILFLIIFLIVIGIIIKIRNHKNDNNMKKIKIATALETTRAFLE
DNLKPELKKDNIDLEVIYKGNSYRETNQLLQNDKDVIAILDSHLVFAKNTLQKSNNSMSE
DVMIAQPFYLSKIGFYTLDARILQIQNQIQSQIKINNITDLQNAIINLLTQNQPNQVINK
IKILVCSDPIQKVLSFLFLQQMGLIHLKQGLQADNVILNPNDFIIPNHIEIVEEISLKEL
HNKFQNDNSIHFFINYPGVLGTKKQLFKLFTSLIIPSDIKNPIYDYTISLIVKTKDINSE
KVKILKEALRKQHLIDYMNKRNSLYLEMIPVEKMDQISERINQKYNS
>WP_152309695.1 hypothetical protein ['Cynodon dactylon' phytoplasma]
MFVFDNKKKFLFYLSLLFIILILIKYFVPNDFFIFKKDNIDSTDTSRKKIKIATALESTR
SFLELVQDEFKNKGVDLEIVFLNGQYIRTNQLLLTDNVFATLDSHLPFALMHNKSIREKM
SDGKIIIAHPFYFAKIGLYSIPSREKTKDIKDIKELRTKLSSSSETFSILMPAEAEQQSL
FLLFLKHMQLIQLKSGINKEKYFDENDFIIPNNLQIIKQENLLSLCNRFRSDQNIDFLVN
YPGILGKEKKTLKLVANLDIPSDPESYFFDYTISLITKEKNINSEEIKLIKEILSQQEFI
DNFNSKHISTLEMVPIDKMNKIISNVNEKYSS
>WP_041186066.1 hypothetical protein [Candidatus Phytoplasma mali]
MNKYFKKFFFSFILFLILILAGFFSYKLFKNDNTNHNQNDQKELQKHTKLKVATALTPVE
KFLNESCKEFLKKHNIDLEVQLLRGSFFETVNLVDNGQIDAVISCHTPWLLIEQNKKQTL
NNIVPVQPFYIAKFGIYKHKNINLNIDNNFKNFKVLIPDDDSNRTFALNLFKKYGLVELK
DNNKKNQPLSFILSLDDLHQNSKLKEDNFECKPLAQIEQAFQERISNEYKYNLAVNFPSF
MSNVDVDYEKIDNNNFPNVIPNDNFLLQEKEFNFFAITLMSRENNKNNEEIKYLKESLKQ
DEIINFGEQNLQKTHIMIDSQEKIKNIMDNIEELFINNHLRKS
>WP_121464136.1 hypothetical protein [Candidatus Phytoplasma ziziphi]
MNKIQKFLYLKIGFILIIIVLIIFGWWFLINKKEQNTTKTLKIATALPNVKDFLTLDEIK
NELQQKDMELDIKFIPHEYTQTHKLLMNDEVIAKLDSHLPYSIDENDTGQFSDSKIMAVH
PLYWAHIGLYNTKNRRNNKNKIKNWEDFERIKEQVIEPIKILICDNKAQINIMLRFLEKL
KIISRKEIAKDTEQKTKDKKYVLDKNDFDIPKNIEICIPSGVTLLSSVQLFKNSDEYDLF
INYPAVAGVSNGEIDVIQKYTKPEINDFAITNTISLIIKEKYKDDELIKKLKLILSKQKI
IDLFQQKYENGDFIPSNEIEKITNKINQYFT
>PQP79437.1 hypothetical protein C6B37_01840 [Candidatus Phytoplasma phoenicium]
MFTNPKHKKIILSLILFSIITMICCFVVIYFRQNSNKVELVKVKLVSALPNISAVFDGKV
KEDLEKASYNVEIIPRIGQFKESIELVAQKTAMATICCHVPYINDNLDNNQNWKNIKFIH
PFYLAKFGVWRQRINDPLTKDTIVDSNKNLKILIARDPSNLRLSLYILHKLSQKYSDFGK
RFKLKDAIKNEAKTNSIRYHSLKIEDFDFDQEKIQILVIEQQELASNFASQKNDECFLAI
NFPALMKSNEEKVEYVPDFNLEKNEFLEDEFLNTYAISLMVHKDNENHPSINIIKESLKS
REVIKWHDENTNKNSYTIPLDKLEQITKNIKKISR
