# Supplementary material for: Comparison of Current Methods for Signal Peptide Prediction in Phytoplasmas
Source: Front Microbiol. 2021 Mar 25;12:661524. doi: 10.3389/fmicb.2021.661524 (PMC8026896; doi:10.3389/fmicb.2021.661524)
Supplement: Supplementary Material 1 — Sequences used in this study, grouped as fasta files. [file Data_Sheet_13.ZIP › SBP_ZnuA.fasta]

>WP_011412903.1 zinc ABC transporter substrate-binding protein [Aster yellows witches'-broom phytoplasma]
MDFFIKHKQKIIIFLLVTITTLILSIPFFSLTKAKNAKTVSKDLQIVTTSTMLKDLVKHL
VGDVVEEENKNKYNKIKGIQVDSLMGVGIDPHNYKTKLSDRKKIKEADLVVINGLHLEAK
MAEAFPLLTNNSFTVVQLDEANTKVINQKGKEDERIKEGDIKRDEDTHGPDPHIWFDIDL
WIKVLHQLKYKLKTALVKDSRFRQSDIYNLEHNCQTYAHKLKLLHKYVGKKFKALKEHFF
SQGKTFILVTAHDAFSYLARKYDFELSPIQGISTQTEASISDIEELANKLVNNQVKAIFV
ESSFPEGTLDSLKESVKSKGHNIKKSDEELYADALGSESEEPIEFEDDKDSQGNPTKYKH
STYIGALLHNIHTIEKELKQ
>WP_024563309.1 zinc ABC transporter substrate-binding protein [Wheat blue dwarf phytoplasma]
MDFFIKHKQKIIIFLLATITTLILSIPFLSLTKAKNAKNVSKDLQIVTTTTMLKDLVKHL
VGDVSEEENENKYNKIKYIQVDSLMGVGIDPHNYKTKLSDRKKIKEADLVVINGLHLEAK
MAEAFLLLTNNSFTVVQLDETNTEVINQEGKEDERIREGDIKRDEDTHGPDPHIWFDIDI
WIKVLQQLKYKLKTILRKDSRFLPSDVDNLEHNCQTYAHKLKLLHKYVGKKFKALKEQFV
SQGKIFILVTAHDAFSYLARKYDFELNPIQGISTQTEASISDIEELANKLVKNQVKAIFV
ESAFPEGTLDSLKESVKSKGHNIKKSDEELYADALGSESEEPIEFEDDKDAQGNPTKYKH
STYIGALLHNIHTIEKELKQ
>PWV43706.1 zinc ABC transporter substrate-binding protein ['Brassica napus' phytoplasma]
MDFFIKHKQKIIIFLLATITTLILSIPFLSLTKANNAKTASKDLQIVTTTTMLKDLVKHL
VGDVAEEEQNEYQKIEGIQVDSLMGVGIDPHNYKTKLSDRKKIKEADLVVINGLHLEAKM
AEAFPLLTNNSFTVVQLDETHTKVINQEGKEEEHIKEENIKRDEDTHGPDPHIWFDIDLW
IKVLKQLKYKLKTVLKKDLRFSQRDIANLKNNCDTYARKLKLLDTYVVKKFNELKGQFSS
QGKTFILVTAHDAFSYLARKYDFELSPIQGISTQTEASISDIEELANKLVENQVKAIFVE
SAFPEGTLDSLKESVKSKGHNIKKSDEELYADALGSESEEPIEFESDKDKDGNSKPTKYK
HSTYIGALLHNIHTIEKELKQ
>BAD04177.1 ABC-type Mn/Zn transport system, periplasmic Mn/Zn-binding protein [Onion yellows phytoplasma OY-M]
MDFFIKHKQKTIIFLLATITTLILSIPFLSLTKANNAKTASKDLQIVTTTTMLKDLVKHL
VGDVAEEEQNEYQKIEGIQVDSLMGVGIDPHNYKTKLSDRKKIKEVDLVVINGLHLEAKM
AEAFPLLTNNSFTVVQLDETHTKVINQEGKEEERIKEENIKRDEDTHGPDPHIWFDIDLW
IKVLKQLKYKLKTVLKKDLRFSQRDIANLKNNCDTYARKLKLLDTYVGKKFNELKGQFSS
QGKTFILVTAHDAFSYLARKYDFELSPIQGISTQTEASISDIEELANKLVENQVKAIFVE
SAFPEGTLDSLKESVKIKGHNIKKSDEELYADALGSESEEPIEFEADKDKDGNYKPTKYK
HSTYIGALLHNIHTIEKELKQ
>WP_071345409.1 zinc ABC transporter substrate-binding protein [Rice orange leaf phytoplasma]
MDFFIKHKQKIIIFLLATITTLILSIPFLSLTKANNAKTASKDLQIVTTTTMLKDLVKHL
VGDVAEEEQNEYQKIEGIQVDSLMGVGIDSHNYKTKLSDRKKIKEADLVVINGLHLEAKM
AEAFPLLTNNSFTVVQLDETHTKVINQEGKEEEHIKEENIKRDEDTHGPDPHIWFDIDLW
IKVLKQLKYKLKTVLKKDLRFSQKDIANLKNNCDTYERKLKLLDTYVGKKFNELKGQFSS
QGKTFILVTAHDAFSYLARKYDFELSPIQGISTQTEASISDIEELANKLVENQVKAIFVE
SAFPEGTLDSLKESVKSKGHNIKKSDEELYADALGSESEEPIEFEADKDKDGNSKPTKYK
HSTYIGALLHNIHTIEKELKQ
>WP_034172038.1 zinc ABC transporter substrate-binding protein [Chrysanthemum yellows phytoplasma]
MDFFIKHKQKIIIFLLATIKTLILSIPFLSLTKANNAKTASKDLQIVTTTTMLKDLVKHL
VGDVAEEEQNEYQKIEGIQVDSLMGVGIDPHNYKTKLSDRKKIKEADLVVINGLHLEAKM
AEAFPLLTNNSFTVVQLDETHTKVINQEGKEEEHIKEENIKRDEDTHGPDPHIWFDIDLW
IKVLKQLKYKLKTVLKKDLRFSQRDIANLKNNCDTYARKLKLLDTYVVKKFNELKGQFSS
QGKTFILVTAHDAFSYLARKYDFELSPIQGISTQTEASISDIEELANKLVENQVKAIFVE
SAFPEGTLDSLKESVKSKGHNIKKSDEELYADALGSESEEPIEFESDKDKDGNSKPTKYK
HSTYIGALLHNIHTIEKELKQ
>TKA87705.1 ABC-type Mn/Zn transport system periplasmic Mn/Zn-binding protein [Periwinkle leaf yellowing phytoplasma]
MDFFIKHKQKTIIFLLATITTLILSIPFLSLTKANNAKTASKDLQIVTTTTMLKDLVKHL
VGDVAEEEQNEYQKIEGIQVDSLMGVGIDPHNYKTKLSDRKKIKEVDLVVINGLHLEAKM
AEAFPLLTNNSFTVVQLDETHTKVINQEGKEEEHIKEENIKRDEDTHGPDPHIWFDIDLW
IKVLKQLKYKLKTVLKKDLRFSQRDIANLKNNCDTYARKLKLLDTYVGKKFNELKGQFSS
QGKTFILVTAHDAFSYLARKYDFELSPIQGISTQTEASISDIEELANKLVENQVKAIFVE
SAFPEGTLDSLKESVKIKGHNIKKSDEELYADALGSESEEPIEFEADKDKDGNYKPTKYK
HSTYIGALLHNIHTIEKELKQ
>WP_069028391.1 zinc ABC transporter substrate-binding protein [Maize bushy stunt phytoplasma]
MDFFIKHKQKIIIFLLATITTLILSIPFLSLTKANNDKTASKDLQIVTTTTMLKDLVKHL
VGDVAEEEQNEYQKIEGIQVDSLMGVGIDSHNYKTKLSDRKKIKEADLVVINGLHLEAKM
AEAFPLLTNNSFTVVQLDETHTKVINQEGKEEEHIKEENIKRDEDTHGPDPHIWFDIDLW
IKVLKQLKYKLKTVLKKDLRFSQKDIDNLKNNCDTYARKLKLLDTYVGKKFNELKGQFSS
QGKTFILVTAHDAFSYLARKYDFELSPIQGISTQTEASISDIEELANKLVENQVKAIFVE
SAFPEGTLDSLKESVKSKGHNIKKSDEELYADALGSESEDPIEFEADKDKDRNSKPTKYK
HSTYIGALLHNIHTIEKELKQ
>WP_130427942.1 zinc ABC transporter substrate-binding protein ['Catharanthus roseus' aster yellows phytoplasma]
MDFFIKHKQKIIIFLLATITTLILSIPFLSLTKANNAKTASKDLKIVTTTTMLKDLVKHL
VGDVAEEEKNEYQKIEGIQVDSLMGVGIDSHNYKTKLSDRKKIKEADLVVINGLHLEAKM
EEAFPLLTNNSFTVVQLDETHTKVINQEGKEEEHIKEENIKRDEDTHGPDPHIWFDIDLW
IKVLKQLKYKLKTVLKKDLRFSQKDIANLKNNCDTYARKLKLLDTYVGKKFNELKGQFSS
QGKTFILVTAHDAFSYLARKYDFELSPIQGISTQTEASISDIEELANKLVENQVKAIFVE
SAFPEGTLDSLKESVKSKGHNIKKSDEELYADALGSESEEPIEFEADKDKDRNSKPTKYK
HSTYIGALLHNINTIEKELKQ
>WP_152309879.1 zinc ABC transporter substrate-binding protein ['Cynodon dactylon' phytoplasma]
MIIKKDKKYFFSIQYILFKYIWLWFMSILTIFILYILLLSFFSSDNQKIVSNEKYIITTT
TMLNDLVLHLIGDVDLIENKYQKIENVKSFSLMGYGIDPHNYKTKLSDRKKIKKADLVIV
NGLHLESKMIDSLKILSEEDNSEKFISASSEINKKDIRIDEETLQEDPHIWFSIDLWQQV
LKKIKKSIDNILEEKDKIKLESNFQLYNNDLEELKTYFQKKISELNKKCNTLMLVTAHDA
FSYLAYKNNVQFELRSIQGISTQTETSISDINNLANELAQKKVKAIFTESSISHKSLDSL
REAVLNKGHNIKISEKELFSDSLGLDDNSFEHFYYNPNKRYKLSSYIGTFLHNIHIIEKE
LS
>WP_153368535.1 zinc ABC transporter substrate-binding protein ['Saccharum officinarum' phytoplasma SCGS]
MKWLLITIKNFFSSFRYIWFWLMLMLTFLVLSILIYASYSDIEKINYPKKDKVIVTTTTM
LNDLINHIIGNVDLIENKYHKIENIRSYSLMGYGIDPHNYKTKLSDRKKIKNADLVIVNG
LHLESKMIESLKILSEDSDNSEKFILATSDIDKKDIRIDEETLQEDPHIWFSIDLWQQVL
KKLKNNIIEILESKDRIKAEYNFKLYNDELEELKKYFQKKINELNHKCNTLMLVTAHDAF
SYLAYKNNVNFELRSIQGISTQTETSISDINNLADELAKKKVKAIFTESSISHKSLDSLK
EAVLMKGHNIKISEEELFSDSLGIDNNYFEFFDYNPVKKYKLSSYIGTFLHNLHTIEKEL
L
>WP_111961375.1 zinc ABC transporter substrate-binding protein [Candidatus Phytoplasma oryzae]
MNWLLKKFFYSLKYIWFFLIMIMNIFIFYILFRAYYDSDIEKNKNNDKQIVATTNILNDL
VKHLIGDVDFNESKYQKIEKIQTVSLMGYGVDPHNYKTKLSDRKKIKNADLVIVNGLHLE
AKMNDSLKLLSSESNHQKFISATSEIDKQDIRTDEESLQEDPHIWFSINLWQKVLKKIRN
SLIQIVPEKDKIKIENNFIVYNDELEQLNKYLQIKIQELNKKCNVLMLVTAHDAFSYLAY
KNNVQFELRSIQGISTQTEASISDIDILAKEIAEKKVKAIFSESSLSHKSLNSLQEAVSN
KGHYIKISQEELFSDSLGIDNGTFESFHHDPYQKKYKLSSYIGMFLHNIHIIEKELS
>WP_121463746.1 zinc ABC transporter substrate-binding protein [Candidatus Phytoplasma ziziphi]
MLKIFKKNFRFFFIILITCFILIIPVSAFLLKITPKKDTKEIVVIATTTILDDAIRHLIG
EVDKDEDSGYKKIESIICNDPLMGVGIDPHNYKTKLSDRSKIKKADLVVVNGLHLEAKMV
EAFKLLSKDDTLFPIGDILKQKDIEQKDILQEGNSEDCDPHIWFDIDLWLKVVDELKDKL
YEIIPNSDDKKQLDDNYKLFTKSLENLKQYIIKETKYLKDSKKQNNNELILVTAHDAFSY
WKKFSKRHGCEFELHSIQGISTQTEANMKDIIELAEKLTNNNVKAIFTESSMPKDSLQSL
KEEVDKSRNKRGLGPILIPKNAELYSDSLGKDGQETLNGCTYKHSTYVGAFLNNMKIIKK
YLL
>CCP88019.1 Zinc/manganese ABC transporter, binding subunit [Candidatus Phytoplasma solani]
MKLLINNKDKKISFIATLLIIGITVLILSIPICALFYRQFKPKSNDTKRIVVTTTMLQDL
VNHLIGDVNESEQSKNYQKISNIEVKTLMGIGIDPHNYKTKLSDRAKIQEADLVVVNGLN
LEAKMPDAFAEFSQKDCLWNAGDKLKEDINFKEELLKKDYSEDYDPHIWFSPDLWIQTLQ
NLKDVLIAKNIVKEKAKLETNFEIYNQDLTNLKTHIVKEMKDLKTNIEKQQNKFIIVTAH
DAFSYWQQFCKKNHCSFDLEPIQGISTQTEASNNKIVTLAKKLAQHNVQAIFTENSMPKN
SLKSLKEEVDKQRQKLKMTGTIKIPDNVELYSDSLGTNKHEEKFEDIFYKHSTYVGAFLN
NIKIIKENLL
>WP_122225491.1 zinc ABC transporter substrate-binding protein [Candidatus Phytoplasma solani]
MKLLINNKDKKISFIATLLIIGITVLILSIPICALFYRQFKPKSNDTKRIVVTTTMLQDL
VNHLIGDVNESEQLKNYQKISNIEVKTLMGIGIDPHNYKTKLSDRAKIQEADLVVVNGLN
LEAKMPDAFAEFSQKDCLWNAGDKLKEDINFKEELLKKDYSEDYDPHIWFSPDLWIQTLQ
NLKDVLIAKNIVKEKAKLETNFQIYNEVLTNLKTHIVKEMKDLKTNIEKQQNKFIIVTAH
DAFSYWQQFCKKNHCSFDLEPIQGISTQTEASNNKIVTLAKKLAQHNVQAIFTENSMPKN
SLKSLKEEVDKQRQKLKMTGTIKIPDNVELYSDSLGTNKHEEKFEDIFYKHSTYVGAFLN
NIKIIKENLL
>CCP88516.1 ABC-type Zn/Mn transport system periplasmic component [Candidatus Phytoplasma solani]
MKLLINNKDKKISFIATLLIIGITVLILSIPICALFYRQFKPKSNDTKRIVVTTTMLQDL
VNHLIGDVNESEQSKNYQKISNIEVKTLMGIGIDPHNYKTKLSDRAKIQEADLVVVNGLN
LEAKMPDAFAEFSQKNCLWNAGDKLKEDINFKEELLKKDYSEDYDPHIWFSPDLWIQTLQ
NLKDVLIAKNIVKEKAKLETNFKIYNEVLTNLKTHIVKEMKDLKTNIEKHQNKFIIVTAH
DAFSYWQQFCKKNHCSFDLEPIQGISTQTEASNNKIVTLAKKLAQHNVQAIFTENSMPKN
SLKSLKEEVDKQRQKLKMTGTIKIPDNVELYSDSLGTNKHEEKFENIFYKHSTYVGAFLN
NIKIIKENLL
>WP_004995258.1 zinc ABC transporter substrate-binding protein [Peanut witches'-broom phytoplasma]
MINFLPNKNRNWFIFMLFFTIINIYIIFYAMSVYPRNNIDEKIIITSTTNLLNDLVNHLI
GNVDKKENPKNKKYQKINNIKNYVLMGPGVDPHNYKMKQSDRIAIKKANLIITNGLHLES
KMTDSFSLIAPNSNIWSASQAIKNDQLIIDEKTGQKDPHIWFSIDLWQQVLKNLKEQLQS
KLSKSQDLESLENNFNLYQEQLNYLKQYTKKIFENRKIILITAHDAFSYLAKENQFKGLY
SIQGISTQTETSPRDIEKIAQIITKYQVKAIFIESSVPHNYLDSLIEAVNNYKPNFKIKI
SDQELYSDSLGTEEDPNYKQLPDTNQYFKMSSYIGTFLHNIDIISQELK
>WP_138107824.1 zinc ABC transporter substrate-binding protein [Texas Phoenix palm phytoplasma]
MLKIKEKIYNFWYIYIMISVTFLILLVPLISFLKEKEKINPNQLKIKKILTTTTILKDSV
QHLLGFVDSNEVPKEYNLKYKKIDNFKCESLMNTGIDPHNYKTTLSDRKKIKEADLIIIN
GLNLETKMIDSFYLLKEKDQLWIAGDFLDKSKLIKSEDDSEHYDPHVWFEIDLWRNINKN
LKTRLEQTLNTKEDIIKLENNYKIFDIQLEELKKKIISEMKNLKKELTKQNNEFIVVTAH
DAFSYWQKFSEENLCSFRLESIQGISTQTESSLNRIIQLSKILSENNVKSIFTENSIPKD
SLKSLKEEVNKLKKNSNPIKIPDNVELYSDSLGTDRKIEILNNFKYKHSTYIGAFLNNIK
VIKENLL
>WP_012358954.1 zinc ABC transporter substrate-binding protein [Candidatus Phytoplasma australiense]
MIPEKEKKQKFIVIFLILIITFFILVIPVSAFYSKPTKQDENTKKIVVTTTMLQDLVKHL
IGDVDKEETQKSETYQKIEGITCETLMGVGIDPHNYKIKLSDRLKLKNADLVVVSGLHLE
AKMPEAFQRFTKQDRFWDAGNALIKDSELKNLLKQTDSYEYDPHIWFEIDLWIETFKNLK
QTLLDKKIVKEKDKKKLEANFGIYNKALEQLKEKIINEMIELKINLNNKLIIVTAHDAFA
YWESFCQKQKKNCDFDLESIQGISTQTEASNNKIVALAEKLVKNDVKAIFTESSMPKNSL
QSLKEQVDSERRRKGLQGEIQIPENMELYSDSLGTDKQQEELENNKYKHSTYIGAFLNNI
KVIKTYLSPKTIT
>WP_015637807.1 zinc ABC transporter substrate-binding protein [Candidatus Phytoplasma australiense]
MIPEKEKKQKFIVIFLILIITFFILVIPVSAFYSKPTKQDENTKKIVVTTTMLQDLVKHL
IGDVDKEETQKSETYQKIEGITCETLMGVGIDPHNYKIKLSDRLKLKNADLVVVSGLHLE
AKMPEAFQRFTKQDRFWDAGNALIKDSELKNLLKQTDSYEYDPHIWFEIDLWIETFKNLK
QTLLDKKIVKEKDKKKLEANFGIYNKALEQLKEKIINEMIELKINLNNKLIIVTAHDAFA
YWESFCQKQKKNCDFDLESIQGISTQTEASNNKIVALAEKLVKNDVKAIFTESSMPKNSL
QSLKEQVDSERRRKGLQGEIQIPENVELYSDSLGTDKQQEELENNKYKHSTYIGAFLNNI
KVIKTYLSPKTIT
>WP_078123067.1 zinc ABC transporter substrate-binding protein [Candidatus Phytoplasma aurantifolia]
MKNFLPKNNRIWFIFMFFITIITSYIVFYSISVYPNKNIDEEIIITSTTNLLDDLVNHLI
GNVDEKENPPDKKYQKIENIKTYVLMGPGVDPHNYKMKQSDRIAIKKADLIITNGLHLES
KMIDSFPLITPKSNIWYASQAIKDDQLIIDETTNQKDPHIWFSIELWQQVLKNLKEKLKS
KLSKSKDRELLENNFDLYMKQLNYLKENTKKKFENKDIILITAHDAFSYLAKENKFKGLY
SIQGISTQTETSPRDIEKIADIIIQYKVKAIFIESSVPHNYLDSLIEAVTNHKPVFKIKI
SDQELYSDSLGTREDSNYKQLPETNQYFKMSSYIGAFLHNIDTISQELT
>TVY12320.1 ABC-type Mn/Zn transport system, periplasmic component [Candidatus Phytoplasma pini]
MKLFEKNINKKICLLIVSILFFITFVPITVFAYRKLDQLQNKKGNKKKIVVTTTMLSNLT
DQITKESDYFQVIHLMGEGVDPHNYQTKPSDLIHIITADLLVINGLHLEAQMEKAFEKLS
TGKIFKAGDCLDLKEDIIKEEGFPDPHIWFDIQLWKRVGEQLTKKIKNIIDDKIENKIEK
EKKIEQNWNNYEENLKKLENNIKKKIEENFEENSEIILITSHDCFSYFCRYLNKLSEKKQ
KFSLQSLQGISTQDEISASRVKELISLIQNNNIKAIFTESSIPDNDIKSLKEQIRKKITV
VCENGEVLYSDSLNKQNDYIKTIEHNIDIISKYLKNK
>WP_017191707.1 zinc ABC transporter substrate-binding protein [Poinsettia branch-inducing phytoplasma]
MKKIHVFVISTILIVLVCLSSVYFIQQQNKQKINQNNKKTIVTTTNMLYDLTQHILYDDF
NDNNIPNKKSKNNQLIDNLLELKKPMMGVGVDPHNYKPLPNHRWIILQSDLIVINGLHLE
ANMEKAFQLLISEEKPNKLFNVGEKLKEKSNNPIIQHDGVDDPHIWFNYELWMEAGELLK
EKIKNLIDKTEKTDGETKTKAKSILNNNFTNYKNTVIKEINKAIKELQNIPENKRYLVTS
HDAFSYFGKVASLEIEAIQGTSTQTEASIGDIRRIAQNIKDKQIKAIFTESSMTNNTLQS
LKEMVEKDGYHIKMCEGENGLFSDSLNANLDYLQTFLHNIEIITKELNK
>WP_017193007.1 zinc ABC transporter substrate-binding protein [Italian clover phyllody phytoplasma]
MKKINVFVISTILIVLVFLSSVYFIQQQNKQKINQKNKKTIVTTTNMLYDLTQHILYDKF
NDKNIPDKKSPNNQLIDHLLELKKPMMGVGVDPHNYKPLPNHRLIILQSDLIVINGLHLE
ANMEKAFQLLISEEKPDKLFNVGEKLKENPNNHIIKHDGVDDPHIWFNYKLWMEAGELLK
EEIKNLIDKTEKTDGETKTKAKNILNDNFTNYKNTVMKKIDEAIKALKSIPENKRYLVTS
HDAFSYFGKVARLKIEAIQGTSTQTEASIGDIRRIAQNIKDKQIKAIFTESSMTNNTLQS
LKEMVEKDGYHIKMCEGENGLFSDSLNANLNYLQTFLHNIKIITKELNK
>WP_017192577.1 zinc ABC transporter substrate-binding protein [Milkweed yellows phytoplasma]
MKKINVFVISTILIVLVFLSSVYFIQQQNKQKINQKNKKTIVTTTNMLYDLTQHILYDKF
NDNNIPDKKSPNNQLIDNLLELKKPMMGVGVDPHNYKPLPNHRLIILQSDLIVINGLHLE
ANMEKAFQLLISEEKPDKLFNVGEKLKENPNNHIIQHDGVDDPHIWFNYELWMEVGELLK
EEIKNLIDKTEKTDGETKTKAKGILNDNFTNYKNTVINKIDEAIKTLQSIPENKRYLVTS
HDAFSYFGKVACLEIEAIQGTSTQTEASIGDIRRIAQNIKDKQIKAIFTESSMTNNTLQS
LKEMVEKGDYHIKMCEGENGLFSDSLNANLNYLQTFLHNIEIITKELNK
>WP_017193516.1 zinc ABC transporter substrate-binding protein [Vaccinium witches'-broom phytoplasma]
MKKINVFVISTILIVLVFLSSVYFIQQQNKQKINQKNKKTIVTTTNMLYDLTQHILYDKF
NDNNIPDKKSPNNQLIDNLLELKKPMMGVGVDPHNYKPLPNHRLIILQSDLIVINGLHLE
ANMEKAFQLLISEEKPDKLFNVGEKLKENPNNHIIQHDGVDDPHIWFNYELWMEVGELLK
EEIKNLIDKTEKTDGETKTKAKGILNDNFTNYKNTVINKIDEAIKTLQSIPENKRYLVTS
HDAFSYFGKVACLEIEAIQGTSTQTEASIGDIRRIAQNIKDKQIKAIFTESSMTNNTLQS
LKEMVGKGDYHIKMCEGENGLFSDSLNANLNYLQTFLHNIEIIIKELNK
>WP_012504164.1 zinc ABC transporter substrate-binding protein [Candidatus Phytoplasma mali]
MELKKKKIYFISILLLSTFLLVFLSILTFLKILKADDFKSSKKIVATTTMLGNLSQQLTQ
GIKLNETNDDYFEVKTLMTTGVDPHNYQAKPSDLRHIISADLMVTNGLHLEAQMQKAFQT
LCQSENHACEFFSAGEYLTSNNNQDIIRGKSDYPDPHIWFNVDLWQIVCEGLKKEIKKII
KPQDKSKIEVQIDRNFNIYYEKLKKLKEDIIQQITDTNFGQSEVYLITAHDAFSYLCDFL
NKIQDGGSKIQTENKKIFKLEPIQGISTQDEVSSGRILELIPIIKANSVKAIFTESSVPE
NTIKSLKESSLEWVKIVHPTTDDKENLLYSDSLNDKNDYIETFQHNINIIFKYLSKK
