# Supplementary material for: Comparison of Current Methods for Signal Peptide Prediction in Phytoplasmas
Source: Front Microbiol. 2021 Mar 25;12:661524. doi: 10.3389/fmicb.2021.661524 (PMC8026896; doi:10.3389/fmicb.2021.661524)
Supplement: Supplementary Material 1 — Sequences used in this study, grouped as fasta files. [file Data_Sheet_13.ZIP › Tengu.fasta]

>WP_011160837.1 MULTISPECIES: hypothetical protein [Candidatus Phytoplasma]
MVKLKKHKAKLLIFAGFWAILLFLNHNYLIFADQDDDIENVITLIETKENQTEQIKIQCQDLLQKGEKDA
>BAN15032.1 tengu-su inducer [Mulberry dwarf phytoplasma]
MVKLKKNKAKLLIFAGFWAILLFLNHNYLIFADQDDDIENVITLIETKENQTEQIKIQCQDLLQKGEKDA
>TKA87909.1 tengu-su inducer [Periwinkle leaf yellowing phytoplasma]
MVKLKKNKAKLLIFAGFLAILLFLNHNYLIFADQDDDIENVITLIETKENQTEQIKIQCQDLLQKGEKDA
>WP_011412450.1 hypothetical protein [Aster yellows witches'-broom phytoplasma]
MVKLQKDKVKLLIFAGFWAILLFLNHNYLIFADQDDDIENVITLTETKENQTEEIKMQCQDLLQKGEKDA
>WP_024563540.1 hypothetical protein [Wheat blue dwarf phytoplasma]
MVKLKKNKAKLLIFAGFWAILLFLNHNYLVFADQDDDIENMITLIETKENQTEEIKTQCQDLLQKGEKDA
>BAN15035.1 tengu-su inducer [Water dropwort witches'-broom phytoplasma]
MVKLKKNKAKLLIFAGFLAILLFLNHNYLIFADQDDDXENVITLIETKENQTEQIKIQCQDLLQKGEKDA
>BAN15038.1 tengu-su inducer [Apricot chlorotic leafroll phytoplasma]
MVKLKKNKAKLLIFTAFWAILLFLHHNYLIFADQDDDIENVITLMENKENQTEEIKMQCEDLLQKGEKDA
