# Supplementary material for: Comparison of Current Methods for Signal Peptide Prediction in Phytoplasmas
Source: Front Microbiol. 2021 Mar 25;12:661524. doi: 10.3389/fmicb.2021.661524 (PMC8026896; doi:10.3389/fmicb.2021.661524)
Supplement: Supplementary Material 1 — Sequences used in this study, grouped as fasta files. [file Data_Sheet_13.ZIP › VmpA_VmpB_Vmp1.fasta]

>CEJ95763.1 variable membrane protein A [Candidatus Phytoplasma vitis]
MIEKQMNRKINIQSFISLIFVFMFLFLNVFYLTQIKAITDLSGVLLKKDLGEITSKDLKVTKEEIINQIK
EKNPDLKDKNLQIVGEPTETRVTVKSDDYTGQVNVNFTVKEKEVLKVELSTVLKTKELGEIKSKDLKVTK
EEIIRQIKEKNPDLKNKNLQIVGEPTETRVTVKSDDYTGQVNVNFTVKEKEVLKVELSTVLKTKDLGEIT
SKDLKVTKEEIINQIKEKNPDLKDKNLQIVGEPTETRVTVKSDDYTGQVNVNFTVKEKEVLKVELSTVLK
TKELGEIKSKDLKVTKEEIIRQIQEKNSDLKNKNLQIVGEPTETRATVKSDDFQGEVEVEFTVKKKSFFS
LFTIAIILSIGVASLALLGYYFYEKNNKKID
>WP_121464023.1 hypothetical protein [Candidatus Phytoplasma ziziphi]
MIEKQMNRKIHIQSFISLIFVFMFLFLNVFYLIKIEAVNTPLSNDLSQKNLGEIISQGSTVTQEEIISKI
KEKNQSLVSKDLKVSEITTTKAKVKSDDFTGEVDVIFTVKQKESPKVELSTVVRTKNLGEIISQGSTVTQ
EEIISKIKEKNQSLVSKDLKVSEITTTKAKVKSDDFTGEVDVIFTVKQKESPKVELSTVVRIKNLGEIIS
QGSTVTNDEIIKQVKDKNTDLKEKDVQVASITENKKAKVKSNDYKSEVDVIFTVKQKESPKVELSTVVKT
TNLDTIETKDTKVTNDEIIKQVKDKNIDLKEKDVQVVSITENKTAKIKSTDFTGEVEVEFAVKKKSFFSL
FMIAIILSIGVAAFALLGYYFYEKNNKKID
>VIO85768.1 variable membrane protein B, partial [Candidatus Phytoplasma vitis]
MQKIENKINLKRLFFLFIPIILLISNNSLIFADKEKPLSDILTHRELGTIKTTGQQPTKDEVIAQVKKLN
NSLKESNLLRIDNDPKENKATVKYNNNDYTGEVEVIFTVEKKEKPLSDILTHRELGTIKTTGQQPTKDEV
IAQVKKLNNSLKESNLLRIDNDPKENKATVKYNNNDYTGEVEVIFTVEKKEKPLSDILTHRELGTIKTTG
QQPTKDEVIAQVKKLNNSLKESNLLRIDNDPKENKATVKYNNNDYTGEVEVIFTVEKKENINDNTNKTSE
TVTESNKENTSFLKNKWLWMIIILIIIASVGFFSEITKNF
>WP_121463979.1 hypothetical protein [Candidatus Phytoplasma ziziphi]
MQKIENKINLKHLFFLFISIILLISNTSLIFAEKELSKFLTTTNLGQIETTGQKPTKDEIIVKIKELNND
LKESKSLKIDNDPTETEAIVKSNEHTGEVKVYFTVKKTQTPLSKFLTTTNLGKIETTGQKPTKDEVITKI
KTLNKDLTESHSLKIDNDPTQTEAIIKSNNNTGEIKVSFTVEKKENTNHNTTNNSETVTESNPENTSFFK
NKWLWTIIILMIITSVGFFVWRKQKISK
>CAP40307.1 putative variable membrane protein 1 [Candidatus Phytoplasma solani]
MCKKLIAFLVFSFIIINFSIFSNNVTGKQTENNPNSSTSEVRSSDDSTILNNRKTHIKNFLKPDSTRITL
TAEEVLNVHQQSVLDKILIPNQTRLSLNDVVLTFASTKHLVAAASTTAPNLEGKVTYEHTTSTIAQLNSL
LKSTNTAIILTSEESRNPNHRSVLNKVLNPGQNLSPEMVNISFNSSTSELKIAVAKSCWTITGSEVVFNQ
ISVTQDLSNFTKTPTDQAITVTQAESTNPTQVTVNKFLQTAGSLTVGTDVTITFNANERKATLAVVANST
RAQGDNVVFTNVTVTVEKQDLSNFTKPTTETITVTQAEVTSRDQNALNKFLKQAGSLTVNTDATIEFDTT
NKKATLTAAQNSTKAQGSVVFTNVTVEKPALSQKLTEKELGQINARTQAAVKAAMLSKNTNLQNVDQNRF
TITLDTDASKSNAKVTHPDFAGEVEVSFSVQLKLESILTSTQRDLGKLPERSVDAVRKALLTKKIISSLT
PEQQQHLKIELIENKNEADISSSDFSGTIRITFSVQSYTGLIFFVVTVLSLIIIMFVITIKRIKEVK
>WP_122225377.1 hypothetical protein [Candidatus Phytoplasma solani]
MCKKLIAFLVFSFIIINFSIFSNNVTGKQTENNPNSSTSEVRSSDDSTILNNKKTHIQNFLKHNSTRITL
TAEEVLNVHQQSVLDKILKPNQTTLSLNNVVLTFASTKHLVAAASTTASNLEGTVTYNNTTPTIAQLNSL
LKSTNTAIILTSEESRNPNHQSVLNKVLNPGQNLSSEMVNISFNSSTSELKIAVASSCCTITGSEVVFNQ
ISVTQDLSTFTKTPTDQAITVTQAETTNPTQATVNKFLQTPDTLTINTDVTITFNANERKATLAVVANST
KAQGSVVFTNVTVEKQDLSTFTKTPTDQAITVTQAESTTQTQDTLNKFLKTANKLTINTDVTITFNANER
KATLAVVANSTKVQGSVVFTNVTVEKQDLSTFTKPTTETITVTQAEVTSKDQNALNKFLKQAGSLTVNTD
ATIEFDTTNKKATITATPNSTKAQGSVVFTNVTVEKPALNTTLTVKELGQINARTQAAVKAAMLSKNTNL
QNVDQNRFTITLDTDASKSNAKVTHPDFAGEVEVSFSVQLKLESILTSTQRDLGKLPERSVDAVRKALLT
KKIISSLTPEQQQHLKIELIENKNEADISSSDFSGTIRITFSVQSYTGLIFFVVTVLSLIIIMFVITIKR
IKEVK
