# Supplementary material for: Comparison of Current Methods for Signal Peptide Prediction in Phytoplasmas
Source: Front Microbiol. 2021 Mar 25;12:661524. doi: 10.3389/fmicb.2021.661524 (PMC8026896; doi:10.3389/fmicb.2021.661524)
Supplement: Supplementary Material 1 — Sequences used in this study, grouped as fasta files. [file Data_Sheet_13.ZIP › YneF.fasta]

>WP_011412706.1 YneF family protein [Aster yellows witches'-broom phytoplasma]
MNNIWLYINPIIGFLLGGAFGAFLMFRWFKKHLQKNPPISEKQIKEMFRQMGRTPSEKQIRQIMNSMKQGK
>WP_024563591.1 YneF family protein [Wheat blue dwarf phytoplasma]
MNNIWLYINPIIGFLLGGALGAFLMFRWFKKHLQKNPPISEKQIKEMFRQMGRTPSEKQIRQIMNSMKQGK
>WP_011160672.1 MULTISPECIES: YneF family protein [Candidatus Phytoplasma]
MNNIWLYVNPIIGFLLGGVLGAFLMFHWFKKHLQQNPPISEKQIKEMFRQMGRTPSEKQIRQIMNSMKQGK
>TKA87805.1 hypothetical protein PLY_5850 [Periwinkle leaf yellowing phytoplasma]
MSNIWFYVNPIIGFLLGGVLGAFLMFRWFKKHLQQNPPISEKQIKEMFRQMGRTPSEKQIRQIMNSMKQGK
>WP_130427665.1 YneF family protein ['Catharanthus roseus' aster yellows phytoplasma]
MNNIWLYVNPIIGFLLGGGLGAFLMFRWFKKHLQQNPPISEKQIKEMFRQMGRTPSEKQIRQIMNSMKQGK
>WP_023161465.1 YneF family protein [Candidatus Phytoplasma solani]
MDSIWLQLVFFILGILIGGALGAFFMFRWFKNYLQKNPPINERQIKEMFRQMGRTPSEKQIRQIVNSMKQIK
>WP_012358975.1 YneF family protein [Candidatus Phytoplasma australiense]
MPQLVIWILGILIGMVLGAFLMFYWFKKYLQKNPPINERQIKEMFRQMGRTPSEKQIRQIINSMKQIR
>WP_017192582.1 YneF family protein [Milkweed yellows phytoplasma]
MNWIGTCFFLLGLILGIVIGAFFMFRWFKKYLEKNPPITERQIKEMFKQMGRTPGEKQIKQIMSSFKKK
>WP_144658444.1 YneF family protein [Candidatus Phytoplasma pini]
MYEIVYYIILFLLGNILGAVIMFFGFKKYLEKNPPISEKQIKDMFKQMGRNPSEKQIKQIMSGIKKQK
>WP_017191468.1 MULTISPECIES: YneF family protein [16SrIII (X-disease group)]
MNWIGTCLFLLGLILGIVVGAFFMFRWFKKYLEKNPPITERQIKEMFKQMGRTPGEKQIKQIMSSFKKK
>PQP79968.1 hypothetical protein C6B37_00220 [Candidatus Phytoplasma phoenicium]
MNNILIFILGLCLGLIVGVFFTFRWFKNYLEKNPPITESQIKAMFKQMGRNPGEKQIKQIMSNLKGKK
>WP_017193451.1 YneF family protein [Vaccinium witches'-broom phytoplasma]
MNWIGTCLFLLGLILGIVIGAFFMFRWFKKYLEKNPPITERQIKEMFKQMGRTPGEKQIKQIMSSFKKK
>WP_178734565.1 YneF family protein [Candidatus Phytoplasma pruni]
MNWMGTGLFLLGLILGIVVGAFFMFRWFKKYLEKNPPITERQIKEMFKQMGRTPGEKQIKQIMSSFKKK
>WP_121463853.1 YneF family protein [Candidatus Phytoplasma ziziphi]
MSQTVACLLLLVLGIIIGAVLMFFWFKKYLQKNPPITERQIKEMFKQMGRNPSQKQIKQIMNSMKNNK
>WP_050337176.1 YneF family protein [Candidatus Phytoplasma phoenicium]
MPGIFIFILALCLGAVIGGFCTFHWFKKYLEKNPPITESQIKTMFKQMGRTPGEKQIKQIMSNLKGKK
>WP_012504391.1 YneF family protein [Candidatus Phytoplasma mali]
MLSEIAYLFLGTIIGAVSMFFGFRKYLTKNPPVNEKQIREMFKQMGRTPSEKQIKQIVESMKKTK
>WP_004994710.1 MULTISPECIES: YneF family protein [16SrII (Peanut WB group)]
MAWFETISFLLGLIIGILSGALIMFFGFKKYLEKNPPINKKQIKEMFKQMGRSPSEKQLQQIMLAMKNKK
>WP_066540031.1 YneF family protein [Candidatus Phytoplasma oryzae]
MNHIIQLFLVFIIGIIIGGFLVFFLFKRYLEKNPPINEKQIKEMFKQMGRTPSEKQIKQIMSSMKNKK
>WP_078123152.1 YneF family protein [Candidatus Phytoplasma aurantifolia]
MTWFETILFLSGLFIGILVGALVMFFGIKKYLEKNPPINKKQIKEMFKQMGRSPSEKQIQQIMLAMKNKK
>WP_153369164.1 YneF family protein ['Saccharum officinarum' phytoplasma SCGS]
MNIIFQLFLSFFIGIIIGGIVVFILFKKYLEKNPPISEKQIKEMFKQMGRTPSEKQIKQVMSSMKNKK
>WP_152309829.1 YneF family protein ['Cynodon dactylon' phytoplasma]
MNMMFQLFLSFIAGIFIGGIIVFFLFKRYLEKNPPISERQIKEMFKQMGRTASEKQIKQIMSSMKNKK
